# Supplementary material for: Bis(tetra­phenyl­phospho­nium) bis­[N-(trifluoro­methyl­sulfon­yl)dithio­carbimato(2−)-κ2 S,S′]zincate(II)
Source: Acta Crystallogr Sect E Struct Rep Online. 2011 Dec 10;68(Pt 1):m33–4. doi: 10.1107/S160053681105207X (PMC3254306; doi:10.1107/S160053681105207X)
Supplement: Supplementary file 1 [file e-68-00m33-sup1.cif]

##############################################################################
#                                                                            #
# This CIF contains the data in a paper accepted for publication in          #
# Acta Crystallographica Section E. It conforms to the requirements of       #
# Notes for Authors for Acta Crystallographica Section E, and has been       #
# peer reviewed under the auspices of the IUCr Commission on Journals.       #
#                                                                            #
# Full details of the Crystallographic Information File format               #
# are given in the paper "The Crystallographic Information File (CIF):       #
# a New Standard Archive File for Crystallography" by S. R. Hall, F. H.      #
# Allen and I. D. Brown [Acta Cryst. (1991), A47, 655-685].                  #
#                                                                            #
# The current version of the core CIF dictionary is obtainable from          #
# ftp://ftp.iucr.org/pub/cif_core.dic.                                       #
#                                                                            #
# Software is freely available for graphical display of the structure(s)     #
# in this CIF. For information consult the CIF software page                 #
# http://www.iucr.org/resources/cif/software.                                #
#                                                                            #
# This file may be used for bona fide research purposes within the           #
# scientific community so long as proper attribution is given to the journal # 
# article from which it was obtained.                                        #
#                                                                            #
##############################################################################
data_I
_audit_creation_method     'WinGX routine CIF_UPDATE'
_chemical_name_systematic
;
Bis(tetraphenylphosphonium)
bis[<i>N</i>-(trifluoromethylsulfonyl)dithiocarbimato(2-)-
\k^2^<i>S</i>,<i>S</i>']zincate(II)
;
_chemical_name_common     ?
_chemical_formula_moiety     '2(C24 H20 P +), C4 F6 N2 O4 S6 Zn 2-'
_chemical_formula_sum     'C52 H40 F6 N2 O4 P2 S6 Zn'
_chemical_formula_iupac     '(C24 H20 P)2 [Zn (C2 F3 N O2 S3)2]'
_chemical_formula_weight     1190.53
_space_group_crystal_system     monoclinic
_space_group_name_H-M_alt     'P 21/c'
_space_group_name_Hall     '-P 2ybc'
loop_
    _space_group_symop_operation_xyz
    'x, y, z'
    '-x, y+1/2, -z+1/2'
    '-x, -y, -z'
    'x, -y-1/2, z-1/2'
_cell_length_a     8.84610(10)
_cell_length_b     29.1869(5)
_cell_length_c     20.6963(3)
_cell_angle_alpha     90
_cell_angle_beta     93.5780(10)
_cell_angle_gamma     90
_cell_volume     5333.17(13)
_cell_formula_units_Z     4
_cell_measurement_reflns_used     80040
_cell_measurement_theta_min     2.91
_cell_measurement_theta_max     27.485
_cell_measurement_temperature     295(2)
_exptl_crystal_description     prism
_exptl_crystal_colour     colourless
_exptl_crystal_size_max     0.422
_exptl_crystal_size_mid     0.176
_exptl_crystal_size_min     0.123
_exptl_crystal_density_diffrn     1.483
_exptl_crystal_density_method     'not measured'
_exptl_crystal_F_000     2432
_exptl_absorpt_coefficient_mu     0.823
_exptl_absorpt_correction_type     multi-scan
_exptl_absorpt_process_details     '(SORTAV; Blessing, 1995)'
_exptl_absorpt_correction_T_min     0.758
_exptl_absorpt_correction_T_max     0.950
_exptl_special_details
;
;
_diffrn_ambient_temperature     295(2)
_diffrn_radiation_type     MoK\a
_diffrn_radiation_wavelength     0.71073
_diffrn_radiation_monochromator     graphite
_diffrn_measurement_device_type     'Nonius KappaCCD'
_diffrn_measurement_method     'CCD rotation images, thick slices'
_diffrn_detector_area_resol_mean     9
_diffrn_reflns_number     57739
_diffrn_reflns_av_R_equivalents     0.0821
_diffrn_reflns_theta_min     2.92
_diffrn_reflns_theta_max     27.46
_diffrn_reflns_theta_full     27.46
_diffrn_measured_fraction_theta_max     0.979
_diffrn_measured_fraction_theta_full     0.979
_diffrn_reflns_limit_h_min     -11
_diffrn_reflns_limit_h_max     7
_diffrn_reflns_limit_k_min     -37
_diffrn_reflns_limit_k_max     37
_diffrn_reflns_limit_l_min     -26
_diffrn_reflns_limit_l_max     26
_diffrn_reflns_reduction_process
;
 Scaled and merged with Sortav
 R.H. Blessing, (1987) Cryst. Rev. 1, 3-58
 R.H. Blessing, (1989) J. Appl. Cryst. 22, 396-397
;
_refine_special_details
;
Refinement of <i>F</i>^2^ against ALL reflections. The weighted <i>R</i>-factor
<i>wR</i> and goodness of fit <i>S</i> are based on <i>F</i>^2^, conventional
<i>R</i>-factors <i>R</i> are based on <i>F</i>, with <i>F</i> set to zero for
negative <i>F</i>^2^. The threshold expression of <i>F</i>^2^ >
\s(<i>F</i>^2^) is used only for calculating <i>R</i>-factors(gt) <i>etc</i>.
and is not relevant to the choice of reflections for refinement.
<i>R</i>-factors based on <i>F</i>^2^ are statistically about twice as large
as those based on <i>F</i>, and <i>R</i>- factors based on ALL data will be
even larger.
;
_reflns_number_total     11977
_reflns_number_gt     8307
_reflns_threshold_expression     >2\s(I)
_refine_ls_structure_factor_coef     Fsqd
_refine_ls_matrix_type     full
_refine_ls_R_factor_all     0.0857
_refine_ls_R_factor_gt     0.0578
_refine_ls_wR_factor_ref     0.1689
_refine_ls_goodness_of_fit_ref     1.051
_refine_ls_restrained_S_all     1.051
_refine_ls_number_reflns     11977
_refine_ls_number_parameters     646
_refine_ls_number_restraints     0
_refine_ls_hydrogen_treatment     constr
_refine_ls_weighting_scheme     calc
_refine_ls_weighting_details
         'calc w=1/[\s^2^(Fo^2^)+(0.0872P)^2^+2.4200P] where P=(Fo^2^+2Fc^2^)/3'
_atom_sites_solution_hydrogens     geom
_atom_sites_solution_primary     direct
_atom_sites_solution_secondary     difmap
_refine_ls_shift/su_max     0.003
_refine_ls_shift/su_mean     0
_refine_diff_density_max     1.183
_refine_diff_density_min     -1.657
_refine_ls_extinction_method     none
loop_
    _atom_type_symbol
    _atom_type_description
    _atom_type_scat_dispersion_real
    _atom_type_scat_dispersion_imag
    _atom_type_scat_source
    C C 0.0033 0.0016 'International Tables Vol C Tables 4.2.6.8 and 6.1.1.4'
    H H 0 0 'International Tables Vol C Tables 4.2.6.8 and 6.1.1.4'
    N N 0.0061 0.0033 'International Tables Vol C Tables 4.2.6.8 and 6.1.1.4'
    O O 0.0106 0.006 'International Tables Vol C Tables 4.2.6.8 and 6.1.1.4'
    F F 0.0171 0.0103 'International Tables Vol C Tables 4.2.6.8 and 6.1.1.4'
    P P 0.1023 0.0942 'International Tables Vol C Tables 4.2.6.8 and 6.1.1.4'
    S S 0.1246 0.1234 'International Tables Vol C Tables 4.2.6.8 and 6.1.1.4'
    Zn Zn 0.2839 1.4301 'International Tables Vol C Tables 4.2.6.8 and 6.1.1.4'
_computing_data_collection     'COLLECT (Nonius, 2000)'
_computing_cell_refinement     'DENZO-SMN (Otwinowski & Minor, 1997)'
_computing_data_reduction     'DENZO-SMN (Otwinowski & Minor, 1997)'
_computing_structure_solution     'SHELXS97 (Sheldrick, 2008)'
_computing_structure_refinement     'SHELXL97 (Sheldrick, 2008)'
_computing_molecular_graphics     'ORTEP-3 for Windows (Farrugia, 1997)'
_computing_publication_material     'WinGX (Farrugia, 1999)'
loop_
    _atom_site_type_symbol
    _atom_site_label
    _atom_site_fract_x
    _atom_site_fract_y
    _atom_site_fract_z
    _atom_site_U_iso_or_equiv
    _atom_site_adp_type
    _atom_site_calc_flag
    _atom_site_refinement_flags
    _atom_site_occupancy
    _atom_site_disorder_assembly
    _atom_site_disorder_group
    Zn Zn 0.76875(4) 0.258126(13) 1.300410(19) 0.05905(14) Uani d . 1 . .
    S S1 0.76765(13) 0.32502(3) 1.36222(5) 0.0744(3) Uani d . 1 . .
    S S2 0.89252(11) 0.30995(3) 1.23596(4) 0.0636(2) Uani d . 1 . .
    S S3 0.88481(12) 0.42771(3) 1.34592(5) 0.0706(2) Uani d . 1 . .
    S S4 0.57897(9) 0.20559(3) 1.26862(5) 0.0615(2) Uani d . 1 . .
    S S5 0.87243(10) 0.18826(3) 1.33924(5) 0.0658(2) Uani d . 1 . .
    S S6 0.77346(10) 0.08409(3) 1.33543(4) 0.0600(2) Uani d . 1 . .
    P P1 0.58019(9) 0.36494(3) 1.07700(4) 0.0529(2) Uani d . 1 . .
    P P2 0.41864(8) 0.12861(3) 1.04277(4) 0.04373(18) Uani d . 1 . .
    F F1 0.8570(4) 0.48605(10) 1.25094(14) 0.1171(10) Uani d . 1 . .
    F F2 1.0842(3) 0.47099(9) 1.28085(14) 0.1085(9) Uani d . 1 . .
    F F3 0.9532(4) 0.51320(8) 1.33994(13) 0.1030(9) Uani d . 1 . .
    F F4 0.6206(4) 0.03089(10) 1.25260(17) 0.1194(10) Uani d . 1 . .
    F F5 0.7129(4) -0.00242(9) 1.33781(18) 0.1227(11) Uani d . 1 . .
    F F6 0.5171(3) 0.03994(10) 1.34194(19) 0.1285(11) Uani d . 1 . .
    N N1 0.9004(3) 0.39051(10) 1.29069(13) 0.0605(7) Uani d . 1 . .
    N N2 0.6657(3) 0.12278(9) 1.30365(13) 0.0559(6) Uani d . 1 . .
    O O1 0.7346(3) 0.43889(9) 1.36095(12) 0.0706(2) Uani d . 1 . .
    O O2 0.9950(3) 0.42280(8) 1.39932(12) 0.0706(2) Uani d . 1 . .
    O O3 0.7885(4) 0.08521(10) 1.40437(13) 0.0839(8) Uani d . 1 . .
    O O4 0.9063(3) 0.07468(9) 1.30165(13) 0.0758(7) Uani d . 1 . .
    C C1 0.8577(3) 0.34775(11) 1.29750(15) 0.0537(7) Uani d . 1 . .
    C C2 0.9492(5) 0.47687(14) 1.3012(2) 0.0765(11) Uani d . 1 . .
    C C3 0.7047(3) 0.16624(11) 1.30466(14) 0.0503(7) Uani d . 1 . .
    C C4 0.6486(5) 0.03583(14) 1.3155(3) 0.0853(12) Uani d . 1 . .
    C C5 0.4940(4) 0.36160(13) 1.15287(17) 0.0638(9) Uani d . 1 . .
    C C6 0.3858(6) 0.32851(19) 1.1625(2) 0.0986(15) Uani d . 1 . .
    H H6 0.3616 0.3069 1.1305 0.118 Uiso calc R 1 . .
    C C7 0.3137(7) 0.3277(3) 1.2198(3) 0.128(2) Uani d . 1 . .
    H H7 0.2419 0.3052 1.2268 0.153 Uiso calc R 1 . .
    C C8 0.3489(7) 0.3605(3) 1.2668(3) 0.125(2) Uani d . 1 . .
    H H8 0.2972 0.3608 1.3046 0.151 Uiso calc R 1 . .
    C C9 0.4583(6) 0.3920(2) 1.2581(2) 0.1071(17) Uani d . 1 . .
    H H9 0.4846 0.413 1.2908 0.129 Uiso calc R 1 . .
    C C10 0.5303(4) 0.39325(15) 1.20132(18) 0.0744(10) Uani d . 1 . .
    H H10 0.6037 0.4154 1.1953 0.089 Uiso calc R 1 . .
    C C11 0.6968(4) 0.31543(11) 1.06493(16) 0.0558(8) Uani d . 1 . .
    C C12 0.6925(4) 0.27720(12) 1.10471(17) 0.0664(9) Uani d . 1 . .
    H H12 0.6242 0.2759 1.1371 0.08 Uiso calc R 1 . .
    C C13 0.7902(6) 0.24120(13) 1.0960(2) 0.0816(13) Uani d . 1 . .
    H H13 0.7874 0.2157 1.1228 0.098 Uiso calc R 1 . .
    C C14 0.8906(6) 0.24230(15) 1.0487(3) 0.0889(14) Uani d . 1 . .
    H H14 0.9562 0.2178 1.0436 0.107 Uiso calc R 1 . .
    C C15 0.8946(5) 0.27990(17) 1.0084(2) 0.0878(12) Uani d . 1 . .
    H H15 0.9617 0.2805 0.9755 0.105 Uiso calc R 1 . .
    C C16 0.7991(4) 0.31657(14) 1.01673(18) 0.0693(9) Uani d . 1 . .
    H H16 0.8034 0.3421 0.99 0.083 Uiso calc R 1 . .
    C C17 0.7020(4) 0.41366(11) 1.07582(15) 0.0537(7) Uani d . 1 . .
    C C18 0.8430(4) 0.41156(14) 1.11035(18) 0.0672(9) Uani d . 1 . .
    H H18 0.8731 0.3851 1.1326 0.081 Uiso calc R 1 . .
    C C19 0.9370(5) 0.44945(15) 1.1109(2) 0.0793(11) Uani d . 1 . .
    H H19 1.0305 0.4485 1.1341 0.095 Uiso calc R 1 . .
    C C20 0.8941(6) 0.48820(16) 1.0781(2) 0.0939(14) Uani d . 1 . .
    H H20 0.9586 0.5134 1.0787 0.113 Uiso calc R 1 . .
    C C21 0.7568(6) 0.49019(16) 1.0441(3) 0.1064(17) Uani d . 1 . .
    H H21 0.7281 0.5167 1.0216 0.128 Uiso calc R 1 . .
    C C22 0.6601(5) 0.45280(13) 1.0432(2) 0.0794(11) Uani d . 1 . .
    H H22 0.5664 0.4543 1.0203 0.095 Uiso calc R 1 . .
    C C23 0.4320(3) 0.37039(11) 1.01393(16) 0.0536(7) Uani d . 1 . .
    C C24 0.2849(4) 0.38278(15) 1.0277(2) 0.0750(10) Uani d . 1 . .
    H H24 0.2615 0.3879 1.0703 0.09 Uiso calc R 1 . .
    C C25 0.1748(4) 0.38742(15) 0.9783(2) 0.0790(11) Uani d . 1 . .
    H H25 0.0768 0.3953 0.9879 0.095 Uiso calc R 1 . .
    C C26 0.2071(4) 0.38068(13) 0.9152(2) 0.0698(10) Uani d . 1 . .
    H H26 0.1316 0.3839 0.8822 0.084 Uiso calc R 1 . .
    C C27 0.3520(4) 0.36912(14) 0.90089(19) 0.0698(9) Uani d . 1 . .
    H H27 0.3748 0.3649 0.858 0.084 Uiso calc R 1 . .
    C C28 0.4642(4) 0.36372(12) 0.95011(16) 0.0616(8) Uani d . 1 . .
    H H28 0.5617 0.3556 0.9401 0.074 Uiso calc R 1 . .
    C C29 0.6183(3) 0.12592(9) 1.06577(13) 0.0418(6) Uani d . 1 . .
    C C30 0.6682(3) 0.12508(10) 1.13043(14) 0.0475(6) Uani d . 1 . .
    H H30 0.5996 0.129 1.1623 0.057 Uiso calc R 1 . .
    C C31 0.8211(3) 0.11840(11) 1.14776(15) 0.0525(7) Uani d . 1 . .
    H H31 0.8553 0.1173 1.1911 0.063 Uiso calc R 1 . .
    C C32 0.9212(3) 0.11350(11) 1.09979(16) 0.0527(7) Uani d . 1 . .
    H H32 1.0234 0.1087 1.1112 0.063 Uiso calc R 1 . .
    C C33 0.8732(3) 0.11551(11) 1.03584(16) 0.0528(7) Uani d . 1 . .
    H H33 0.9427 0.1127 1.0042 0.063 Uiso calc R 1 . .
    C C34 0.7213(3) 0.12172(11) 1.01815(15) 0.0507(7) Uani d . 1 . .
    H H34 0.6883 0.1231 0.9746 0.061 Uiso calc R 1 . .
    C C35 0.3211(3) 0.13903(11) 1.11472(15) 0.0510(7) Uani d . 1 . .
    C C36 0.2516(4) 0.18093(13) 1.12335(18) 0.0625(8) Uani d . 1 . .
    H H36 0.2526 0.2033 1.0914 0.075 Uiso calc R 1 . .
    C C37 0.1799(4) 0.18924(16) 1.1806(2) 0.0781(12) Uani d . 1 . .
    H H37 0.1345 0.2175 1.1871 0.094 Uiso calc R 1 . .
    C C38 0.1766(4) 0.15591(19) 1.22685(19) 0.0811(13) Uani d . 1 . .
    H H38 0.126 0.1614 1.2642 0.097 Uiso calc R 1 . .
    C C39 0.2459(4) 0.11501(17) 1.21909(17) 0.0741(11) Uani d . 1 . .
    H H39 0.2439 0.0929 1.2514 0.089 Uiso calc R 1 . .
    C C40 0.3192(3) 0.10597(13) 1.16364(15) 0.0588(8) Uani d . 1 . .
    H H40 0.3673 0.078 1.1588 0.071 Uiso calc R 1 . .
    C C41 0.3778(3) 0.17355(10) 0.98562(14) 0.0489(7) Uani d . 1 . .
    C C42 0.4799(4) 0.20877(11) 0.97580(18) 0.0634(9) Uani d . 1 . .
    H H42 0.5729 0.2095 0.9994 0.076 Uiso calc R 1 . .
    C C43 0.4427(5) 0.24267(13) 0.9309(2) 0.0813(12) Uani d . 1 . .
    H H43 0.5116 0.2659 0.9238 0.098 Uiso calc R 1 . .
    C C44 0.3046(5) 0.24214(14) 0.8969(2) 0.0821(12) Uani d . 1 . .
    H H44 0.2797 0.2652 0.8672 0.099 Uiso calc R 1 . .
    C C45 0.2028(5) 0.20768(15) 0.90656(19) 0.0764(11) Uani d . 1 . .
    H H45 0.1087 0.2079 0.8838 0.092 Uiso calc R 1 . .
    C C46 0.2388(4) 0.17285(13) 0.94965(17) 0.0637(9) Uani d . 1 . .
    H H46 0.171 0.149 0.9548 0.076 Uiso calc R 1 . .
    C C47 0.3599(3) 0.07588(10) 1.00384(14) 0.0472(6) Uani d . 1 . .
    C C48 0.2587(4) 0.04559(11) 1.02871(16) 0.0559(7) Uani d . 1 . .
    H H48 0.2166 0.0519 1.0678 0.067 Uiso calc R 1 . .
    C C49 0.2205(4) 0.00612(12) 0.99541(19) 0.0668(9) Uani d . 1 . .
    H H49 0.1515 -0.0141 1.012 0.08 Uiso calc R 1 . .
    C C50 0.2826(4) -0.00369(12) 0.93823(19) 0.0652(9) Uani d . 1 . .
    H H50 0.257 -0.0307 0.9164 0.078 Uiso calc R 1 . .
    C C51 0.3832(4) 0.02640(14) 0.91288(19) 0.0718(10) Uani d . 1 . .
    H H51 0.4256 0.0197 0.874 0.086 Uiso calc R 1 . .
    C C52 0.4205(4) 0.06620(13) 0.94506(17) 0.0670(9) Uani d . 1 . .
    H H52 0.4868 0.0868 0.9275 0.08 Uiso calc R 1 . .
loop_
    _atom_site_aniso_label
    _atom_site_aniso_U_11
    _atom_site_aniso_U_22
    _atom_site_aniso_U_33
    _atom_site_aniso_U_12
    _atom_site_aniso_U_13
    _atom_site_aniso_U_23
    Zn 0.0568(2) 0.0545(2) 0.0660(3) -0.00555(17) 0.00531(18) -0.00531(17)
    S1 0.0976(7) 0.0628(5) 0.0662(6) -0.0187(5) 0.0324(5) -0.0122(4)
    S2 0.0715(6) 0.0615(5) 0.0595(5) -0.0087(4) 0.0170(4) -0.0105(4)
    S3 0.0793(5) 0.0670(5) 0.0670(5) -0.0189(4) 0.0169(4) -0.0131(4)
    S4 0.0452(4) 0.0540(5) 0.0840(6) 0.0023(3) -0.0067(4) -0.0026(4)
    S5 0.0505(5) 0.0657(5) 0.0792(6) -0.0007(4) -0.0113(4) 0.0004(4)
    S6 0.0575(5) 0.0567(5) 0.0661(5) 0.0069(4) 0.0063(4) 0.0033(4)
    P1 0.0490(4) 0.0558(5) 0.0538(5) -0.0078(4) 0.0028(3) -0.0004(4)
    P2 0.0310(3) 0.0516(4) 0.0485(4) -0.0019(3) 0.0015(3) -0.0016(3)
    F1 0.167(3) 0.0894(18) 0.0918(18) 0.0078(18) -0.0169(19) 0.0137(14)
    F2 0.114(2) 0.0865(17) 0.131(2) -0.0304(16) 0.0558(18) -0.0042(16)
    F3 0.149(3) 0.0613(13) 0.0995(18) -0.0193(15) 0.0172(17) -0.0187(12)
    F4 0.129(2) 0.0855(18) 0.139(3) -0.0078(17) -0.028(2) -0.0277(17)
    F5 0.119(2) 0.0566(14) 0.191(3) 0.0091(14) 0.003(2) 0.0182(17)
    F6 0.0822(18) 0.0841(18) 0.223(4) -0.0127(15) 0.042(2) 0.006(2)
    N1 0.0680(17) 0.0590(16) 0.0557(15) -0.0102(13) 0.0132(13) -0.0067(12)
    N2 0.0491(14) 0.0513(15) 0.0670(17) 0.0027(11) 0.0029(12) -0.0022(12)
    O1 0.0793(5) 0.0670(5) 0.0670(5) -0.0189(4) 0.0169(4) -0.0131(4)
    O2 0.0793(5) 0.0670(5) 0.0670(5) -0.0189(4) 0.0169(4) -0.0131(4)
    O3 0.102(2) 0.0844(18) 0.0650(16) 0.0128(16) 0.0061(14) 0.0117(13)
    O4 0.0603(14) 0.0793(17) 0.0889(18) 0.0176(13) 0.0128(13) 0.0008(14)
    C1 0.0469(16) 0.0598(19) 0.0545(18) -0.0038(14) 0.0030(14) -0.0058(14)
    C2 0.097(3) 0.062(2) 0.072(2) -0.013(2) 0.008(2) -0.0079(19)
    C3 0.0435(15) 0.0583(18) 0.0501(16) 0.0029(13) 0.0112(13) -0.0027(13)
    C4 0.076(3) 0.060(2) 0.121(4) 0.006(2) 0.009(3) 0.003(2)
    C5 0.0565(19) 0.073(2) 0.062(2) -0.0092(17) 0.0054(16) 0.0066(17)
    C6 0.090(3) 0.122(4) 0.087(3) -0.046(3) 0.023(2) -0.005(3)
    C7 0.105(4) 0.172(6) 0.110(4) -0.057(4) 0.043(3) 0.012(4)
    C8 0.110(4) 0.183(6) 0.088(4) -0.026(4) 0.045(3) 0.007(4)
    C9 0.111(4) 0.142(5) 0.071(3) -0.010(4) 0.028(3) -0.014(3)
    C10 0.067(2) 0.096(3) 0.061(2) -0.006(2) 0.0141(18) -0.010(2)
    C11 0.0572(18) 0.0539(17) 0.0546(18) -0.0058(14) -0.0099(15) -0.0023(14)
    C12 0.077(2) 0.057(2) 0.062(2) -0.0165(18) -0.0148(18) 0.0035(16)
    C13 0.096(3) 0.052(2) 0.092(3) -0.008(2) -0.035(3) 0.0041(19)
    C14 0.089(3) 0.067(3) 0.106(3) 0.018(2) -0.030(3) -0.014(2)
    C15 0.083(3) 0.093(3) 0.086(3) 0.030(2) 0.000(2) 0.002(2)
    C16 0.072(2) 0.074(2) 0.062(2) 0.0119(19) 0.0010(18) 0.0075(17)
    C17 0.0503(17) 0.0574(18) 0.0541(17) -0.0048(14) 0.0080(14) -0.0067(14)
    C18 0.0544(19) 0.076(2) 0.071(2) -0.0137(17) 0.0012(16) 0.0005(18)
    C19 0.063(2) 0.090(3) 0.085(3) -0.026(2) 0.004(2) -0.012(2)
    C20 0.101(3) 0.076(3) 0.105(3) -0.038(3) 0.012(3) -0.008(3)
    C21 0.109(4) 0.063(2) 0.143(5) -0.025(3) -0.024(3) 0.016(3)
    C22 0.079(3) 0.061(2) 0.096(3) -0.0155(19) -0.011(2) 0.005(2)
    C23 0.0469(16) 0.0531(17) 0.0607(19) -0.0063(13) 0.0032(14) -0.0014(14)
    C24 0.0534(19) 0.095(3) 0.077(2) 0.0010(19) 0.0082(18) -0.008(2)
    C25 0.0465(19) 0.094(3) 0.096(3) -0.0001(19) 0.0016(19) -0.004(2)
    C26 0.056(2) 0.065(2) 0.085(3) -0.0047(16) -0.0183(18) -0.0004(19)
    C27 0.063(2) 0.079(2) 0.065(2) 0.0018(18) -0.0080(17) -0.0002(18)
    C28 0.0518(18) 0.071(2) 0.062(2) 0.0013(16) 0.0013(15) 0.0037(16)
    C29 0.0331(12) 0.0454(14) 0.0469(15) -0.0032(11) 0.0020(11) -0.0006(12)
    C30 0.0348(13) 0.0587(17) 0.0494(16) -0.0034(12) 0.0041(12) -0.0051(13)
    C31 0.0399(14) 0.0650(19) 0.0520(17) -0.0042(13) -0.0019(13) 0.0009(14)
    C32 0.0306(13) 0.0585(18) 0.069(2) -0.0038(12) 0.0005(13) -0.0011(15)
    C33 0.0365(14) 0.0634(19) 0.0599(19) -0.0062(13) 0.0134(13) -0.0071(14)
    C34 0.0394(14) 0.0643(18) 0.0487(16) -0.0062(13) 0.0043(12) -0.0005(14)
    C35 0.0295(12) 0.071(2) 0.0521(17) -0.0027(13) 0.0025(12) -0.0085(15)
    C36 0.0449(16) 0.072(2) 0.071(2) -0.0025(15) 0.0037(15) -0.0159(17)
    C37 0.0470(19) 0.104(3) 0.083(3) 0.0028(19) 0.0070(18) -0.037(2)
    C38 0.0469(19) 0.140(4) 0.058(2) -0.009(2) 0.0088(16) -0.025(3)
    C39 0.0489(18) 0.122(3) 0.0514(19) -0.011(2) 0.0017(15) -0.002(2)
    C40 0.0377(15) 0.085(2) 0.0541(18) -0.0022(15) 0.0026(13) 0.0011(16)
    C41 0.0399(14) 0.0518(16) 0.0545(17) 0.0022(12) -0.0009(12) -0.0022(13)
    C42 0.0588(19) 0.0536(18) 0.076(2) -0.0053(15) -0.0123(17) 0.0027(16)
    C43 0.086(3) 0.056(2) 0.100(3) -0.0090(19) -0.011(2) 0.019(2)
    C44 0.091(3) 0.070(2) 0.083(3) 0.012(2) -0.014(2) 0.014(2)
    C45 0.064(2) 0.086(3) 0.077(3) 0.012(2) -0.0208(19) 0.006(2)
    C46 0.0435(16) 0.071(2) 0.075(2) -0.0003(15) -0.0071(16) 0.0052(18)
    C47 0.0342(13) 0.0515(16) 0.0554(17) -0.0028(12) -0.0011(12) -0.0014(13)
    C48 0.0513(17) 0.0577(18) 0.0594(18) -0.0017(14) 0.0090(14) 0.0051(15)
    C49 0.067(2) 0.0517(18) 0.082(2) -0.0154(16) 0.0069(19) 0.0053(17)
    C50 0.068(2) 0.0477(17) 0.079(2) -0.0017(15) -0.0035(19) -0.0047(16)
    C51 0.067(2) 0.076(2) 0.073(2) -0.0100(19) 0.0159(18) -0.0179(19)
    C52 0.0578(19) 0.076(2) 0.068(2) -0.0235(17) 0.0161(16) -0.0166(18)
_geom_special_details
;
All e.s.d.'s (except the e.s.d. in the dihedral angle between two l.s. planes)
are estimated using the full covariance matrix. The cell e.s.d.'s are taken
into account individually in the estimation of e.s.d.'s in distances, angles
and torsion angles; correlations between e.s.d.'s in cell parameters are only
used when they are defined by crystal symmetry. An approximate (isotropic)
treatment of cell e.s.d.'s is used for estimating e.s.d.'s involving l.s.
planes.
;
loop_
    _geom_bond_atom_site_label_1
    _geom_bond_atom_site_label_2
    _geom_bond_site_symmetry_2
    _geom_bond_distance
    _geom_bond_publ_flag
    Zn S1 . 2.3346(10) y
    Zn S2 . 2.3340(10) y
    Zn S4 . 2.3376(9) y
    Zn S5 . 2.3566(10) y
    S1 C1 . 1.733(3) ?
    S2 C1 . 1.727(3) ?
    S3 O1 . 1.421(3) ?
    S3 O2 . 1.435(3) ?
    S3 N1 . 1.589(3) ?
    S3 C2 . 1.818(4) ?
    S4 C3 . 1.735(3) ?
    S5 C3 . 1.730(3) ?
    S6 O3 . 1.425(3) ?
    S6 O4 . 1.431(3) ?
    S6 N2 . 1.593(3) ?
    S6 C4 . 1.821(5) ?
    P1 C17 . 1.785(3) ?
    P1 C5 . 1.790(4) ?
    P1 C23 . 1.798(3) ?
    P1 C11 . 1.802(3) ?
    P2 C41 . 1.788(3) ?
    P2 C35 . 1.793(3) ?
    P2 C47 . 1.799(3) ?
    P2 C29 . 1.802(3) ?
    F1 C2 . 1.309(5) ?
    F2 C2 . 1.303(5) ?
    F3 C2 . 1.328(4) ?
    F4 C4 . 1.319(6) ?
    F5 C4 . 1.323(5) ?
    F6 C4 . 1.321(5) ?
    N1 C1 . 1.314(4) ?
    N2 C3 . 1.314(4) ?
    C5 C6 . 1.383(5) ?
    C5 C10 . 1.386(5) ?
    C6 C7 . 1.381(7) ?
    C6 H6 . 0.93 ?
    C7 C8 . 1.387(8) ?
    C7 H7 . 0.93 ?
    C8 C9 . 1.356(8) ?
    C8 H8 . 0.93 ?
    C9 C10 . 1.372(6) ?
    C9 H9 . 0.93 ?
    C10 H10 . 0.93 ?
    C11 C12 . 1.389(5) ?
    C11 C16 . 1.389(5) ?
    C12 C13 . 1.380(6) ?
    C12 H12 . 0.93 ?
    C13 C14 . 1.362(7) ?
    C13 H13 . 0.93 ?
    C14 C15 . 1.381(7) ?
    C14 H14 . 0.93 ?
    C15 C16 . 1.381(6) ?
    C15 H15 . 0.93 ?
    C16 H16 . 0.93 ?
    C17 C22 . 1.366(5) ?
    C17 C18 . 1.400(5) ?
    C18 C19 . 1.383(5) ?
    C18 H18 . 0.93 ?
    C19 C20 . 1.362(7) ?
    C19 H19 . 0.93 ?
    C20 C21 . 1.366(7) ?
    C20 H20 . 0.93 ?
    C21 C22 . 1.386(6) ?
    C21 H21 . 0.93 ?
    C22 H22 . 0.93 ?
    C23 C28 . 1.382(5) ?
    C23 C24 . 1.397(5) ?
    C24 C25 . 1.375(5) ?
    C24 H24 . 0.93 ?
    C25 C26 . 1.369(6) ?
    C25 H25 . 0.93 ?
    C26 C27 . 1.375(5) ?
    C26 H26 . 0.93 ?
    C27 C28 . 1.386(5) ?
    C27 H27 . 0.93 ?
    C28 H28 . 0.93 ?
    C29 C30 . 1.383(4) ?
    C29 C34 . 1.389(4) ?
    C30 C31 . 1.391(4) ?
    C30 H30 . 0.93 ?
    C31 C32 . 1.379(4) ?
    C31 H31 . 0.93 ?
    C32 C33 . 1.366(4) ?
    C32 H32 . 0.93 ?
    C33 C34 . 1.383(4) ?
    C33 H33 . 0.93 ?
    C34 H34 . 0.93 ?
    C35 C36 . 1.385(5) ?
    C35 C40 . 1.400(5) ?
    C36 C37 . 1.399(5) ?
    C36 H36 . 0.93 ?
    C37 C38 . 1.367(7) ?
    C37 H37 . 0.93 ?
    C38 C39 . 1.356(6) ?
    C38 H38 . 0.93 ?
    C39 C40 . 1.379(5) ?
    C39 H39 . 0.93 ?
    C40 H40 . 0.93 ?
    C41 C42 . 1.391(4) ?
    C41 C46 . 1.397(4) ?
    C42 C43 . 1.382(5) ?
    C42 H42 . 0.93 ?
    C43 C44 . 1.372(6) ?
    C43 H43 . 0.93 ?
    C44 C45 . 1.373(6) ?
    C44 H44 . 0.93 ?
    C45 C46 . 1.377(5) ?
    C45 H45 . 0.93 ?
    C46 H46 . 0.93 ?
    C47 C48 . 1.381(4) ?
    C47 C52 . 1.389(4) ?
    C48 C49 . 1.374(5) ?
    C48 H48 . 0.93 ?
    C49 C50 . 1.366(5) ?
    C49 H49 . 0.93 ?
    C50 C51 . 1.377(5) ?
    C50 H50 . 0.93 ?
    C51 C52 . 1.369(5) ?
    C51 H51 . 0.93 ?
    C52 H52 . 0.93 ?
loop_
    _geom_angle_atom_site_label_1
    _geom_angle_atom_site_label_2
    _geom_angle_atom_site_label_3
    _geom_angle_site_symmetry_1
    _geom_angle_site_symmetry_3
    _geom_angle
    _geom_angle_publ_flag
    S2 Zn S1 . . 77.84(3) y
    S2 Zn S4 . . 128.21(4) ?
    S1 Zn S4 . . 132.48(4) ?
    S2 Zn S5 . . 124.69(4) ?
    S1 Zn S5 . . 123.49(4) ?
    S4 Zn S5 . . 77.63(3) y
    C1 S1 Zn . . 83.04(11) ?
    C1 S2 Zn . . 83.17(11) ?
    O1 S3 O2 . . 117.00(15) ?
    O1 S3 N1 . . 116.02(16) ?
    O2 S3 N1 . . 113.61(16) ?
    O1 S3 C2 . . 104.9(2) ?
    O2 S3 C2 . . 104.58(19) ?
    N1 S3 C2 . . 97.43(17) ?
    C3 S4 Zn . . 83.31(11) ?
    C3 S5 Zn . . 82.82(11) ?
    O3 S6 O4 . . 117.73(18) ?
    O3 S6 N2 . . 114.39(16) ?
    O4 S6 N2 . . 115.02(15) ?
    O3 S6 C4 . . 105.2(2) ?
    O4 S6 C4 . . 104.2(2) ?
    N2 S6 C4 . . 96.67(18) ?
    C17 P1 C5 . . 110.23(16) ?
    C17 P1 C23 . . 109.44(15) ?
    C5 P1 C23 . . 108.09(16) ?
    C17 P1 C11 . . 106.60(15) ?
    C5 P1 C11 . . 110.89(17) ?
    C23 P1 C11 . . 111.59(15) ?
    C41 P2 C35 . . 109.70(15) ?
    C41 P2 C47 . . 106.90(14) ?
    C35 P2 C47 . . 112.13(14) ?
    C41 P2 C29 . . 111.16(13) ?
    C35 P2 C29 . . 107.61(13) ?
    C47 P2 C29 . . 109.39(13) ?
    C1 N1 S3 . . 122.3(2) ?
    C3 N2 S6 . . 121.9(2) ?
    N1 C1 S2 . . 117.5(2) ?
    N1 C1 S1 . . 126.6(3) ?
    S2 C1 S1 . . 115.92(19) ?
    F2 C2 F1 . . 108.0(4) ?
    F2 C2 F3 . . 108.0(4) ?
    F1 C2 F3 . . 108.0(4) ?
    F2 C2 S3 . . 112.5(3) ?
    F1 C2 S3 . . 111.5(3) ?
    F3 C2 S3 . . 108.7(3) ?
    N2 C3 S5 . . 125.6(2) ?
    N2 C3 S4 . . 118.1(2) ?
    S5 C3 S4 . . 116.24(18) ?
    F4 C4 F6 . . 107.6(4) ?
    F4 C4 F5 . . 107.6(4) ?
    F6 C4 F5 . . 107.6(4) ?
    F4 C4 S6 . . 112.5(3) ?
    F6 C4 S6 . . 111.9(3) ?
    F5 C4 S6 . . 109.4(3) ?
    C6 C5 C10 . . 119.5(4) ?
    C6 C5 P1 . . 120.1(3) ?
    C10 C5 P1 . . 120.4(3) ?
    C7 C6 C5 . . 119.8(5) ?
    C7 C6 H6 . . 120.1 ?
    C5 C6 H6 . . 120.1 ?
    C6 C7 C8 . . 119.7(5) ?
    C6 C7 H7 . . 120.2 ?
    C8 C7 H7 . . 120.2 ?
    C9 C8 C7 . . 120.5(5) ?
    C9 C8 H8 . . 119.8 ?
    C7 C8 H8 . . 119.8 ?
    C8 C9 C10 . . 120.3(5) ?
    C8 C9 H9 . . 119.9 ?
    C10 C9 H9 . . 119.9 ?
    C9 C10 C5 . . 120.3(4) ?
    C9 C10 H10 . . 119.9 ?
    C5 C10 H10 . . 119.9 ?
    C12 C11 C16 . . 119.2(3) ?
    C12 C11 P1 . . 121.7(3) ?
    C16 C11 P1 . . 119.0(3) ?
    C13 C12 C11 . . 119.6(4) ?
    C13 C12 H12 . . 120.2 ?
    C11 C12 H12 . . 120.2 ?
    C14 C13 C12 . . 121.2(4) ?
    C14 C13 H13 . . 119.4 ?
    C12 C13 H13 . . 119.4 ?
    C13 C14 C15 . . 119.7(4) ?
    C13 C14 H14 . . 120.2 ?
    C15 C14 H14 . . 120.2 ?
    C14 C15 C16 . . 120.1(4) ?
    C14 C15 H15 . . 119.9 ?
    C16 C15 H15 . . 119.9 ?
    C15 C16 C11 . . 120.2(4) ?
    C15 C16 H16 . . 119.9 ?
    C11 C16 H16 . . 119.9 ?
    C22 C17 C18 . . 119.6(3) ?
    C22 C17 P1 . . 121.8(3) ?
    C18 C17 P1 . . 118.5(3) ?
    C19 C18 C17 . . 119.1(4) ?
    C19 C18 H18 . . 120.5 ?
    C17 C18 H18 . . 120.5 ?
    C20 C19 C18 . . 120.7(4) ?
    C20 C19 H19 . . 119.6 ?
    C18 C19 H19 . . 119.6 ?
    C19 C20 C21 . . 120.2(4) ?
    C19 C20 H20 . . 119.9 ?
    C21 C20 H20 . . 119.9 ?
    C20 C21 C22 . . 120.1(4) ?
    C20 C21 H21 . . 119.9 ?
    C22 C21 H21 . . 119.9 ?
    C17 C22 C21 . . 120.2(4) ?
    C17 C22 H22 . . 119.9 ?
    C21 C22 H22 . . 119.9 ?
    C28 C23 C24 . . 118.8(3) ?
    C28 C23 P1 . . 119.8(2) ?
    C24 C23 P1 . . 121.4(3) ?
    C25 C24 C23 . . 120.0(4) ?
    C25 C24 H24 . . 120 ?
    C23 C24 H24 . . 120 ?
    C26 C25 C24 . . 121.0(4) ?
    C26 C25 H25 . . 119.5 ?
    C24 C25 H25 . . 119.5 ?
    C25 C26 C27 . . 119.6(3) ?
    C25 C26 H26 . . 120.2 ?
    C27 C26 H26 . . 120.2 ?
    C26 C27 C28 . . 120.3(4) ?
    C26 C27 H27 . . 119.9 ?
    C28 C27 H27 . . 119.9 ?
    C23 C28 C27 . . 120.3(3) ?
    C23 C28 H28 . . 119.8 ?
    C27 C28 H28 . . 119.8 ?
    C30 C29 C34 . . 120.1(3) ?
    C30 C29 P2 . . 120.3(2) ?
    C34 C29 P2 . . 119.5(2) ?
    C29 C30 C31 . . 119.9(3) ?
    C29 C30 H30 . . 120.1 ?
    C31 C30 H30 . . 120.1 ?
    C32 C31 C30 . . 119.2(3) ?
    C32 C31 H31 . . 120.4 ?
    C30 C31 H31 . . 120.4 ?
    C33 C32 C31 . . 121.2(3) ?
    C33 C32 H32 . . 119.4 ?
    C31 C32 H32 . . 119.4 ?
    C32 C33 C34 . . 120.1(3) ?
    C32 C33 H33 . . 120 ?
    C34 C33 H33 . . 120 ?
    C33 C34 C29 . . 119.6(3) ?
    C33 C34 H34 . . 120.2 ?
    C29 C34 H34 . . 120.2 ?
    C36 C35 C40 . . 119.3(3) ?
    C36 C35 P2 . . 119.8(3) ?
    C40 C35 P2 . . 120.8(2) ?
    C35 C36 C37 . . 119.4(4) ?
    C35 C36 H36 . . 120.3 ?
    C37 C36 H36 . . 120.3 ?
    C38 C37 C36 . . 120.1(4) ?
    C38 C37 H37 . . 120 ?
    C36 C37 H37 . . 120 ?
    C39 C38 C37 . . 120.9(4) ?
    C39 C38 H38 . . 119.5 ?
    C37 C38 H38 . . 119.5 ?
    C38 C39 C40 . . 120.5(4) ?
    C38 C39 H39 . . 119.8 ?
    C40 C39 H39 . . 119.8 ?
    C39 C40 C35 . . 119.8(4) ?
    C39 C40 H40 . . 120.1 ?
    C35 C40 H40 . . 120.1 ?
    C42 C41 C46 . . 119.4(3) ?
    C42 C41 P2 . . 122.2(2) ?
    C46 C41 P2 . . 118.5(2) ?
    C43 C42 C41 . . 119.8(3) ?
    C43 C42 H42 . . 120.1 ?
    C41 C42 H42 . . 120.1 ?
    C44 C43 C42 . . 120.2(4) ?
    C44 C43 H43 . . 119.9 ?
    C42 C43 H43 . . 119.9 ?
    C43 C44 C45 . . 120.3(4) ?
    C43 C44 H44 . . 119.8 ?
    C45 C44 H44 . . 119.8 ?
    C44 C45 C46 . . 120.5(4) ?
    C44 C45 H45 . . 119.8 ?
    C46 C45 H45 . . 119.8 ?
    C45 C46 C41 . . 119.7(3) ?
    C45 C46 H46 . . 120.2 ?
    C41 C46 H46 . . 120.2 ?
    C48 C47 C52 . . 119.4(3) ?
    C48 C47 P2 . . 123.8(2) ?
    C52 C47 P2 . . 116.7(2) ?
    C49 C48 C47 . . 119.7(3) ?
    C49 C48 H48 . . 120.2 ?
    C47 C48 H48 . . 120.2 ?
    C50 C49 C48 . . 120.7(3) ?
    C50 C49 H49 . . 119.7 ?
    C48 C49 H49 . . 119.7 ?
    C49 C50 C51 . . 120.1(3) ?
    C49 C50 H50 . . 120 ?
    C51 C50 H50 . . 120 ?
    C52 C51 C50 . . 119.8(3) ?
    C52 C51 H51 . . 120.1 ?
    C50 C51 H51 . . 120.1 ?
    C51 C52 C47 . . 120.3(3) ?
    C51 C52 H52 . . 119.9 ?
    C47 C52 H52 . . 119.9 ?
loop_
    _geom_torsion_atom_site_label_1
    _geom_torsion_atom_site_label_2
    _geom_torsion_atom_site_label_3
    _geom_torsion_atom_site_label_4
    _geom_torsion_site_symmetry_1
    _geom_torsion_site_symmetry_2
    _geom_torsion_site_symmetry_3
    _geom_torsion_site_symmetry_4
    _geom_torsion
    _geom_torsion_publ_flag
    S2 Zn S1 C1 . . . . 1.16(11) ?
    S4 Zn S1 C1 . . . . -130.18(11) ?
    S5 Zn S1 C1 . . . . 124.91(11) ?
    S1 Zn S2 C1 . . . . -1.17(11) ?
    S4 Zn S2 C1 . . . . 134.03(11) ?
    S5 Zn S2 C1 . . . . -123.66(11) ?
    S2 Zn S4 C3 . . . . 123.96(10) ?
    S1 Zn S4 C3 . . . . -125.12(10) ?
    S5 Zn S4 C3 . . . . -0.72(10) ?
    S2 Zn S5 C3 . . . . -127.47(10) ?
    S1 Zn S5 C3 . . . . 133.86(10) ?
    S4 Zn S5 C3 . . . . 0.72(10) ?
    O1 S3 N1 C1 . . . . -65.2(3) ?
    O2 S3 N1 C1 . . . . 74.6(3) ?
    C2 S3 N1 C1 . . . . -175.9(3) ?
    O3 S6 N2 C3 . . . . 70.0(3) ?
    O4 S6 N2 C3 . . . . -70.8(3) ?
    C4 S6 N2 C3 . . . . -180.0(3) ?
    S3 N1 C1 S2 . . . . -175.78(19) ?
    S3 N1 C1 S1 . . . . 4.8(5) ?
    Zn S2 C1 N1 . . . . -177.8(3) ?
    Zn S2 C1 S1 . . . . 1.71(16) ?
    Zn S1 C1 N1 . . . . 177.7(3) ?
    Zn S1 C1 S2 . . . . -1.71(16) ?
    O1 S3 C2 F2 . . . . -176.8(3) ?
    O2 S3 C2 F2 . . . . 59.5(3) ?
    N1 S3 C2 F2 . . . . -57.3(3) ?
    O1 S3 C2 F1 . . . . -55.3(3) ?
    O2 S3 C2 F1 . . . . -179.0(3) ?
    N1 S3 C2 F1 . . . . 64.2(3) ?
    O1 S3 C2 F3 . . . . 63.6(4) ?
    O2 S3 C2 F3 . . . . -60.1(4) ?
    N1 S3 C2 F3 . . . . -176.9(3) ?
    S6 N2 C3 S5 . . . . -0.1(4) ?
    S6 N2 C3 S4 . . . . 179.99(16) ?
    Zn S5 C3 N2 . . . . 179.0(3) ?
    Zn S5 C3 S4 . . . . -1.06(15) ?
    Zn S4 C3 N2 . . . . -179.0(2) ?
    Zn S4 C3 S5 . . . . 1.07(15) ?
    O3 S6 C4 F4 . . . . 178.5(3) ?
    O4 S6 C4 F4 . . . . -57.0(3) ?
    N2 S6 C4 F4 . . . . 61.0(3) ?
    O3 S6 C4 F6 . . . . 57.3(4) ?
    O4 S6 C4 F6 . . . . -178.3(3) ?
    N2 S6 C4 F6 . . . . -60.3(4) ?
    O3 S6 C4 F5 . . . . -62.0(4) ?
    O4 S6 C4 F5 . . . . 62.5(4) ?
    N2 S6 C4 F5 . . . . -179.5(3) ?
    C17 P1 C5 C6 . . . . 174.8(4) ?
    C23 P1 C5 C6 . . . . 55.3(4) ?
    C11 P1 C5 C6 . . . . -67.4(4) ?
    C17 P1 C5 C10 . . . . -2.4(4) ?
    C23 P1 C5 C10 . . . . -122.0(3) ?
    C11 P1 C5 C10 . . . . 115.4(3) ?
    C10 C5 C6 C7 . . . . 0.8(8) ?
    P1 C5 C6 C7 . . . . -176.5(5) ?
    C5 C6 C7 C8 . . . . 0.9(10) ?
    C6 C7 C8 C9 . . . . -2.9(11) ?
    C7 C8 C9 C10 . . . . 3.1(10) ?
    C8 C9 C10 C5 . . . . -1.3(8) ?
    C6 C5 C10 C9 . . . . -0.7(7) ?
    P1 C5 C10 C9 . . . . 176.6(4) ?
    C17 P1 C11 C12 . . . . 131.2(3) ?
    C5 P1 C11 C12 . . . . 11.2(3) ?
    C23 P1 C11 C12 . . . . -109.4(3) ?
    C17 P1 C11 C16 . . . . -45.4(3) ?
    C5 P1 C11 C16 . . . . -165.4(3) ?
    C23 P1 C11 C16 . . . . 74.1(3) ?
    C16 C11 C12 C13 . . . . 0.3(5) ?
    P1 C11 C12 C13 . . . . -176.2(3) ?
    C11 C12 C13 C14 . . . . -0.3(6) ?
    C12 C13 C14 C15 . . . . -0.4(6) ?
    C13 C14 C15 C16 . . . . 1.2(7) ?
    C14 C15 C16 C11 . . . . -1.2(7) ?
    C12 C11 C16 C15 . . . . 0.4(5) ?
    P1 C11 C16 C15 . . . . 177.1(3) ?
    C5 P1 C17 C22 . . . . -103.0(3) ?
    C23 P1 C17 C22 . . . . 15.8(4) ?
    C11 P1 C17 C22 . . . . 136.6(3) ?
    C5 P1 C17 C18 . . . . 75.9(3) ?
    C23 P1 C17 C18 . . . . -165.3(3) ?
    C11 P1 C17 C18 . . . . -44.5(3) ?
    C22 C17 C18 C19 . . . . 0.3(6) ?
    P1 C17 C18 C19 . . . . -178.6(3) ?
    C17 C18 C19 C20 . . . . -0.5(6) ?
    C18 C19 C20 C21 . . . . 0.3(7) ?
    C19 C20 C21 C22 . . . . 0.2(8) ?
    C18 C17 C22 C21 . . . . 0.2(6) ?
    P1 C17 C22 C21 . . . . 179.1(4) ?
    C20 C21 C22 C17 . . . . -0.4(8) ?
    C17 P1 C23 C28 . . . . 73.9(3) ?
    C5 P1 C23 C28 . . . . -166.0(3) ?
    C11 P1 C23 C28 . . . . -43.8(3) ?
    C17 P1 C23 C24 . . . . -103.9(3) ?
    C5 P1 C23 C24 . . . . 16.1(3) ?
    C11 P1 C23 C24 . . . . 138.3(3) ?
    C28 C23 C24 C25 . . . . 1.0(6) ?
    P1 C23 C24 C25 . . . . 178.9(3) ?
    C23 C24 C25 C26 . . . . -0.9(7) ?
    C24 C25 C26 C27 . . . . -0.1(6) ?
    C25 C26 C27 C28 . . . . 0.9(6) ?
    C24 C23 C28 C27 . . . . -0.2(5) ?
    P1 C23 C28 C27 . . . . -178.1(3) ?
    C26 C27 C28 C23 . . . . -0.7(6) ?
    C41 P2 C29 C30 . . . . 129.3(2) ?
    C35 P2 C29 C30 . . . . 9.2(3) ?
    C47 P2 C29 C30 . . . . -112.9(2) ?
    C41 P2 C29 C34 . . . . -54.8(3) ?
    C35 P2 C29 C34 . . . . -175.0(2) ?
    C47 P2 C29 C34 . . . . 63.0(3) ?
    C34 C29 C30 C31 . . . . -2.3(4) ?
    P2 C29 C30 C31 . . . . 173.6(2) ?
    C29 C30 C31 C32 . . . . 1.1(5) ?
    C30 C31 C32 C33 . . . . 0.6(5) ?
    C31 C32 C33 C34 . . . . -1.2(5) ?
    C32 C33 C34 C29 . . . . 0.0(5) ?
    C30 C29 C34 C33 . . . . 1.7(5) ?
    P2 C29 C34 C33 . . . . -174.2(2) ?
    C41 P2 C35 C36 . . . . -10.6(3) ?
    C47 P2 C35 C36 . . . . -129.2(2) ?
    C29 P2 C35 C36 . . . . 110.5(3) ?
    C41 P2 C35 C40 . . . . 172.0(2) ?
    C47 P2 C35 C40 . . . . 53.3(3) ?
    C29 P2 C35 C40 . . . . -67.0(3) ?
    C40 C35 C36 C37 . . . . -0.5(5) ?
    P2 C35 C36 C37 . . . . -178.0(3) ?
    C35 C36 C37 C38 . . . . -1.1(5) ?
    C36 C37 C38 C39 . . . . 1.9(6) ?
    C37 C38 C39 C40 . . . . -1.1(6) ?
    C38 C39 C40 C35 . . . . -0.6(5) ?
    C36 C35 C40 C39 . . . . 1.3(5) ?
    P2 C35 C40 C39 . . . . 178.8(2) ?
    C35 P2 C41 C42 . . . . 102.1(3) ?
    C47 P2 C41 C42 . . . . -136.1(3) ?
    C29 P2 C41 C42 . . . . -16.8(3) ?
    C35 P2 C41 C46 . . . . -78.2(3) ?
    C47 P2 C41 C46 . . . . 43.6(3) ?
    C29 P2 C41 C46 . . . . 162.9(3) ?
    C46 C41 C42 C43 . . . . 0.2(5) ?
    P2 C41 C42 C43 . . . . 179.9(3) ?
    C41 C42 C43 C44 . . . . 1.1(6) ?
    C42 C43 C44 C45 . . . . -0.7(7) ?
    C43 C44 C45 C46 . . . . -1.1(7) ?
    C44 C45 C46 C41 . . . . 2.5(6) ?
    C42 C41 C46 C45 . . . . -2.0(5) ?
    P2 C41 C46 C45 . . . . 178.3(3) ?
    C41 P2 C47 C48 . . . . -124.1(3) ?
    C35 P2 C47 C48 . . . . -3.9(3) ?
    C29 P2 C47 C48 . . . . 115.4(3) ?
    C41 P2 C47 C52 . . . . 55.2(3) ?
    C35 P2 C47 C52 . . . . 175.4(3) ?
    C29 P2 C47 C52 . . . . -65.3(3) ?
    C52 C47 C48 C49 . . . . 0.7(5) ?
    P2 C47 C48 C49 . . . . 179.9(3) ?
    C47 C48 C49 C50 . . . . 0.6(5) ?
    C48 C49 C50 C51 . . . . -0.9(6) ?
    C49 C50 C51 C52 . . . . -0.1(6) ?
    C50 C51 C52 C47 . . . . 1.4(6) ?
    C48 C47 C52 C51 . . . . -1.7(5) ?
    P2 C47 C52 C51 . . . . 179.0(3) ?
loop_
    _geom_hbond_atom_site_label_D
    _geom_hbond_atom_site_label_H
    _geom_hbond_atom_site_label_A
    _geom_hbond_site_symmetry_A
    _geom_hbond_distance_DH
    _geom_hbond_distance_HA
    _geom_hbond_distance_DA
    _geom_hbond_angle_DHA
    C9 H9 O1 1_555 0.93 2.68 3.424(4) 137.8
    C31 H31 O4 1_555 0.93 2.62 3.470(4) 152.7
    C33 H33 O2 4_565 0.93 2.47 3.283(4) 145.4
_iucr_refine_instructions_details
;
TITL drielly in P 21/c
CELL  0.71073   8.8461  29.1869  20.6963   90.000   93.578   90.000
ZERR     4.00   0.0001   0.0005   0.0003    0.000    0.001    0.000
LATT   1
SYMM  - X, 1/2 + Y, 1/2 - Z
SFAC  C    H    N    O    F    P    S    ZN
UNIT  208  160  8    16   24   8    24   4
MERG   2
OMIT    -1   1   2
OMIT     0   4   2
EADP S3 O2
EADP S3 O1
MPLA   4 ZN S1 S2 C1
MPLA   4 ZN S4 S5 C3
MPLA  6 ZN S1 S2 C1 N1 S3 C2
MPLA   6 ZN S4 S5 C3 N2 S6 C4
MPLA  6 ZN S1 S2 C1 N1 S3 C2
MPLA   6 C5 C6 C7 C8 C9 C10 P1
MPLA   6 C11 C12 C13 C14 C15 C16 P1
MPLA   6 C17 C18 C19 C20 C21 C22 P1
MPLA   6 C23 C24 C25 C26 C27 C28 P1
MPLA   6 ZN S4 S5 C3 N2 S6 C4
MPLA   6 C29 C30 C31 C32 C33 C34 P2
MPLA   6 C35 C36 C37 C38 C39 C40 P2
MPLA  6 C41 C42 C43 C44 C45 C46 P2
MPLA   6 C47 C48 C49 C50 C51 C52 P2
EQIV $1 X, 1/2-Y, -1/2+Z
HTAB C33 O2_$1
FMAP   2
PLAN   20
ACTA
BOND
BOND   $H
CONF
L.S.  10
WGHT    0.087200    2.420000
FVAR       0.32737
ZN    8    0.768752    0.258126    1.300410    11.00000    0.05683    0.05450 =
         0.06600   -0.00531    0.00531   -0.00555
S1    7    0.767650    0.325024    1.362219    11.00000    0.09764    0.06284 =
         0.06621   -0.01220    0.03236   -0.01866
S2    7    0.892520    0.309949    1.235965    11.00000    0.07150    0.06153 =
         0.05947   -0.01047    0.01698   -0.00873
S3    7    0.884813    0.427714    1.345918    11.00000    0.07933    0.06701 =
         0.06704   -0.01308    0.01686   -0.01892
S4    7    0.578974    0.205593    1.268624    11.00000    0.04521    0.05405 =
         0.08398   -0.00262   -0.00671    0.00235
S5    7    0.872427    0.188258    1.339237    11.00000    0.05051    0.06568 =
         0.07919    0.00039   -0.01131   -0.00068
S6    7    0.773460    0.084089    1.335426    11.00000    0.05752    0.05673 =
         0.06605    0.00334    0.00634    0.00689
P1    6    0.580192    0.364942    1.077002    11.00000    0.04899    0.05583 =
         0.05376   -0.00038    0.00284   -0.00781
P2    6    0.418640    0.128605    1.042768    11.00000    0.03098    0.05159 =
         0.04850   -0.00160    0.00151   -0.00188
F1    5    0.857002    0.486050    1.250936    11.00000    0.16689    0.08940 =
         0.09177    0.01366   -0.01694    0.00783
F2    5    1.084220    0.470989    1.280846    11.00000    0.11423    0.08647 =
         0.13075   -0.00416    0.05578   -0.03042
F3    5    0.953193    0.513196    1.339937    11.00000    0.14945    0.06128 =
         0.09952   -0.01867    0.01724   -0.01929
F4    5    0.620551    0.030886    1.252599    11.00000    0.12902    0.08546 =
         0.13930   -0.02772   -0.02800   -0.00782
F5    5    0.712916   -0.002417    1.337811    11.00000    0.11907    0.05663 =
         0.19143    0.01821    0.00304    0.00907
F6    5    0.517126    0.039936    1.341938    11.00000    0.08220    0.08408 =
         0.22336    0.00565    0.04158   -0.01270
N1    3    0.900399    0.390507    1.290694    11.00000    0.06800    0.05904 =
         0.05567   -0.00667    0.01320   -0.01019
N2    3    0.665701    0.122775    1.303650    11.00000    0.04914    0.05133 =
         0.06701   -0.00222    0.00287    0.00271
O1    4    0.734631    0.438894    1.360947    11.00000    0.07933    0.06701 =
         0.06704   -0.01308    0.01686   -0.01892
O2    4    0.995038    0.422797    1.399324    11.00000    0.07933    0.06701 =
         0.06704   -0.01308    0.01686   -0.01892
O3    4    0.788493    0.085215    1.404373    11.00000    0.10243    0.08439 =
         0.06502    0.01175    0.00611    0.01285
O4    4    0.906302    0.074675    1.301652    11.00000    0.06032    0.07927 =
         0.08894    0.00081    0.01277    0.01761
C1    1    0.857737    0.347753    1.297501    11.00000    0.04690    0.05984 =
         0.05446   -0.00576    0.00300   -0.00377
C2    1    0.949173    0.476871    1.301204    11.00000    0.09668    0.06165 =
         0.07150   -0.00790    0.00819   -0.01323
C3    1    0.704690    0.166238    1.304662    11.00000    0.04351    0.05825 =
         0.05015   -0.00270    0.01122    0.00288
C4    1    0.648643    0.035829    1.315541    11.00000    0.07606    0.05951 =
         0.12079    0.00323    0.00925    0.00572
C5    1    0.494027    0.361603    1.152866    11.00000    0.05650    0.07341 =
         0.06156    0.00659    0.00538   -0.00921
C6    1    0.385794    0.328512    1.162508    11.00000    0.08963    0.12179 =
         0.08652   -0.00536    0.02290   -0.04650
AFIX  43
H6    2    0.361626    0.306892    1.130505    11.00000   -1.20000
AFIX   0
C7    1    0.313713    0.327672    1.219803    11.00000    0.10482    0.17181 =
         0.11038    0.01156    0.04266   -0.05735
AFIX  43
H7    2    0.241921    0.305228    1.226804    11.00000   -1.20000
AFIX   0
C8    1    0.348942    0.360464    1.266831    11.00000    0.11009    0.18281 =
         0.08820    0.00683    0.04488   -0.02631
AFIX  43
H8    2    0.297224    0.360805    1.304595    11.00000   -1.20000
AFIX   0
C9    1    0.458299    0.392046    1.258142    11.00000    0.11146    0.14182 =
         0.07094   -0.01421    0.02835   -0.01039
AFIX  43
H9    2    0.484591    0.412971    1.290823    11.00000   -1.20000
AFIX   0
C10   1    0.530317    0.393251    1.201319    11.00000    0.06741    0.09562 =
         0.06147   -0.01032    0.01411   -0.00611
AFIX  43
H10   2    0.603746    0.415385    1.195297    11.00000   -1.20000
AFIX   0
C11   1    0.696764    0.315434    1.064933    11.00000    0.05725    0.05390 =
         0.05459   -0.00227   -0.00989   -0.00577
C12   1    0.692484    0.277202    1.104714    11.00000    0.07742    0.05738 =
         0.06186    0.00354   -0.01481   -0.01654
AFIX  43
H12   2    0.624196    0.275875    1.137055    11.00000   -1.20000
AFIX   0
C13   1    0.790177    0.241202    1.095956    11.00000    0.09612    0.05160 =
         0.09186    0.00407   -0.03502   -0.00822
AFIX  43
H13   2    0.787403    0.215710    1.122815    11.00000   -1.20000
AFIX   0
C14   1    0.890635    0.242298    1.048697    11.00000    0.08903    0.06720 =
         0.10597   -0.01358   -0.03030    0.01838
AFIX  43
H14   2    0.956214    0.217837    1.043624    11.00000   -1.20000
AFIX   0
C15   1    0.894611    0.279899    1.008373    11.00000    0.08347    0.09303 =
         0.08627    0.00169   -0.00015    0.02980
AFIX  43
H15   2    0.961685    0.280534    0.975525    11.00000   -1.20000
AFIX   0
C16   1    0.799143    0.316573    1.016735    11.00000    0.07172    0.07390 =
         0.06194    0.00748    0.00098    0.01185
AFIX  43
H16   2    0.803415    0.342102    0.990021    11.00000   -1.20000
AFIX   0
C17   1    0.701999    0.413657    1.075817    11.00000    0.05028    0.05742 =
         0.05412   -0.00666    0.00801   -0.00485
C18   1    0.843017    0.411563    1.110352    11.00000    0.05444    0.07567 =
         0.07129    0.00052    0.00123   -0.01365
AFIX  43
H18   2    0.873081    0.385074    1.132583    11.00000   -1.20000
AFIX   0
C19   1    0.937018    0.449455    1.110942    11.00000    0.06259    0.09012 =
         0.08509   -0.01245    0.00417   -0.02619
AFIX  43
H19   2    1.030547    0.448454    1.134060    11.00000   -1.20000
AFIX   0
C20   1    0.894138    0.488202    1.078052    11.00000    0.10072    0.07621 =
         0.10546   -0.00832    0.01210   -0.03779
AFIX  43
H20   2    0.958581    0.513394    1.078674    11.00000   -1.20000
AFIX   0
C21   1    0.756775    0.490192    1.044144    11.00000    0.10948    0.06260 =
         0.14327    0.01592   -0.02394   -0.02529
AFIX  43
H21   2    0.728067    0.516693    1.021644    11.00000   -1.20000
AFIX   0
C22   1    0.660095    0.452795    1.043203    11.00000    0.07906    0.06120 =
         0.09591    0.00526   -0.01123   -0.01549
AFIX  43
H22   2    0.566390    0.454349    1.020295    11.00000   -1.20000
AFIX   0
C23   1    0.431995    0.370391    1.013928    11.00000    0.04686    0.05310 =
         0.06073   -0.00136    0.00315   -0.00629
C24   1    0.284904    0.382779    1.027726    11.00000    0.05338    0.09540 =
         0.07675   -0.00790    0.00820    0.00099
AFIX  43
H24   2    0.261514    0.387879    1.070321    11.00000   -1.20000
AFIX   0
C25   1    0.174777    0.387424    0.978303    11.00000    0.04649    0.09407 =
         0.09623   -0.00398    0.00163   -0.00007
AFIX  43
H25   2    0.076779    0.395273    0.987897    11.00000   -1.20000
AFIX   0
C26   1    0.207101    0.380679    0.915188    11.00000    0.05642    0.06526 =
         0.08487   -0.00044   -0.01826   -0.00472
AFIX  43
H26   2    0.131567    0.383892    0.882182    11.00000   -1.20000
AFIX   0
C27   1    0.351989    0.369120    0.900887    11.00000    0.06344    0.07937 =
         0.06504   -0.00016   -0.00799    0.00182
AFIX  43
H27   2    0.374771    0.364911    0.858026    11.00000   -1.20000
AFIX   0
C28   1    0.464205    0.363716    0.950106    11.00000    0.05175    0.07113 =
         0.06166    0.00369    0.00131    0.00130
AFIX  43
H28   2    0.561673    0.355558    0.940135    11.00000   -1.20000
AFIX   0
C29   1    0.618283    0.125919    1.065769    11.00000    0.03309    0.04536 =
         0.04694   -0.00062    0.00202   -0.00323
C30   1    0.668170    0.125076    1.130428    11.00000    0.03477    0.05869 =
         0.04937   -0.00514    0.00410   -0.00339
AFIX  43
H30   2    0.599621    0.128968    1.162273    11.00000   -1.20000
AFIX   0
C31   1    0.821055    0.118398    1.147759    11.00000    0.03985    0.06502 =
         0.05200    0.00090   -0.00189   -0.00417
AFIX  43
H31   2    0.855252    0.117251    1.191142    11.00000   -1.20000
AFIX   0
C32   1    0.921249    0.113501    1.099788    11.00000    0.03057    0.05848 =
         0.06868   -0.00114    0.00047   -0.00380
AFIX  43
H32   2    1.023404    0.108745    1.111181    11.00000   -1.20000
AFIX   0
C33   1    0.873171    0.115508    1.035844    11.00000    0.03647    0.06339 =
         0.05987   -0.00713    0.01344   -0.00616
AFIX  43
H33   2    0.942693    0.112695    1.004174    11.00000   -1.20000
AFIX   0
C34   1    0.721257    0.121717    1.018151    11.00000    0.03941    0.06434 =
         0.04866   -0.00047    0.00431   -0.00624
AFIX  43
H34   2    0.688252    0.123071    0.974640    11.00000   -1.20000
AFIX   0
C35   1    0.321092    0.139031    1.114721    11.00000    0.02951    0.07128 =
         0.05207   -0.00853    0.00254   -0.00268
C36   1    0.251597    0.180935    1.123348    11.00000    0.04491    0.07164 =
         0.07084   -0.01588    0.00373   -0.00252
AFIX  43
H36   2    0.252579    0.203327    1.091409    11.00000   -1.20000
AFIX   0
C37   1    0.179917    0.189236    1.180584    11.00000    0.04703    0.10426 =
         0.08332   -0.03734    0.00705    0.00279
AFIX  43
H37   2    0.134527    0.217457    1.187145    11.00000   -1.20000
AFIX   0
C38   1    0.176551    0.155913    1.226851    11.00000    0.04689    0.13960 =
         0.05758   -0.02517    0.00877   -0.00919
AFIX  43
H38   2    0.126032    0.161359    1.264179    11.00000   -1.20000
AFIX   0
C39   1    0.245850    0.115013    1.219092    11.00000    0.04889    0.12178 =
         0.05137   -0.00196    0.00166   -0.01137
AFIX  43
H39   2    0.243895    0.092914    1.251401    11.00000   -1.20000
AFIX   0
C40   1    0.319180    0.105967    1.163641    11.00000    0.03773    0.08467 =
         0.05406    0.00109    0.00260   -0.00224
AFIX  43
H40   2    0.367268    0.077957    1.158751    11.00000   -1.20000
AFIX   0
C41   1    0.377803    0.173551    0.985616    11.00000    0.03990    0.05177 =
         0.05448   -0.00223   -0.00093    0.00225
C42   1    0.479875    0.208767    0.975803    11.00000    0.05881    0.05364 =
         0.07564    0.00266   -0.01226   -0.00527
AFIX  43
H42   2    0.572869    0.209495    0.999365    11.00000   -1.20000
AFIX   0
C43   1    0.442724    0.242669    0.930946    11.00000    0.08554    0.05588 =
         0.10033    0.01865   -0.01107   -0.00897
AFIX  43
H43   2    0.511620    0.265916    0.923809    11.00000   -1.20000
AFIX   0
C44   1    0.304557    0.242141    0.896913    11.00000    0.09110    0.06956 =
         0.08321    0.01399   -0.01425    0.01176
AFIX  43
H44   2    0.279749    0.265240    0.867163    11.00000   -1.20000
AFIX   0
C45   1    0.202752    0.207681    0.906564    11.00000    0.06366    0.08571 =
         0.07675    0.00611   -0.02082    0.01175
AFIX  43
H45   2    0.108703    0.207870    0.883820    11.00000   -1.20000
AFIX   0
C46   1    0.238838    0.172853    0.949653    11.00000    0.04355    0.07107 =
         0.07503    0.00523   -0.00714   -0.00027
AFIX  43
H46   2    0.171027    0.148974    0.954796    11.00000   -1.20000
AFIX   0
C47   1    0.359931    0.075877    1.003840    11.00000    0.03418    0.05154 =
         0.05537   -0.00137   -0.00113   -0.00284
C48   1    0.258709    0.045588    1.028715    11.00000    0.05132    0.05767 =
         0.05942    0.00509    0.00903   -0.00166
AFIX  43
H48   2    0.216620    0.051870    1.067820    11.00000   -1.20000
AFIX   0
C49   1    0.220466    0.006122    0.995415    11.00000    0.06684    0.05169 =
         0.08230    0.00530    0.00690   -0.01535
AFIX  43
H49   2    0.151533   -0.014133    1.011976    11.00000   -1.20000
AFIX   0
C50   1    0.282623   -0.003685    0.938233    11.00000    0.06817    0.04769 =
         0.07858   -0.00468   -0.00352   -0.00173
AFIX  43
H50   2    0.256997   -0.030711    0.916406    11.00000   -1.20000
AFIX   0
C51   1    0.383176    0.026400    0.912879    11.00000    0.06736    0.07626 =
         0.07325   -0.01795    0.01589   -0.01000
AFIX  43
H51   2    0.425619    0.019704    0.873983    11.00000   -1.20000
AFIX   0
C52   1    0.420535    0.066200    0.945063    11.00000    0.05776    0.07628 =
         0.06839   -0.01663    0.01614   -0.02346
AFIX  43
H52   2    0.486765    0.086835    0.927488    11.00000   -1.20000
HKLF    4
REM  drielly in P 21/c
REM R1 =  0.0578 for   8307 Fo > 4sig(Fo)  and  0.0857 for all  11977 data
REM    646 parameters refined using      0 restraints
END
WGHT      0.0872      2.4200
REM Highest difference peak  1.183,  deepest hole -1.657,  1-sigma level  0.063
Q1    1   0.9163  0.4296  1.4093  11.00000  0.05    0.77
Q2    1   0.7009  0.4476  1.3246  11.00000  0.05    0.70
Q3    1   1.0582  0.4170  1.3810  11.00000  0.05    0.66
Q4    1   0.7615  0.4278  1.3912  11.00000  0.05    0.54
Q5    1   0.4052  0.0996  1.0337  11.00000  0.05    0.35
Q6    1   0.4038  0.1312  1.0603  11.00000  0.05    0.30
Q7    1   0.7699  0.2309  1.3045  11.00000  0.05    0.27
Q8    1   0.6777  0.2948  1.0707  11.00000  0.05    0.26
Q9    1   0.7715  0.2877  1.3487  11.00000  0.05    0.24
Q10   1   0.6945  0.2906  1.3302  11.00000  0.05    0.24
Q11   1   0.8698  0.1846  1.3228  11.00000  0.05    0.24
Q12   1   0.8200  0.2014  1.3546  11.00000  0.05    0.24
Q13   1   0.4391  0.3652  0.9870  11.00000  0.05    0.24
Q14   1   0.7196  0.2600  1.3599  11.00000  0.05    0.23
Q15   1   0.7278  0.2884  1.3379  11.00000  0.05    0.23
Q16   1   0.6492  0.1191  1.1400  11.00000  0.05    0.23
Q17   1   0.5429  0.3660  1.1819  11.00000  0.05    0.22
Q18   1   0.8133  0.2715  1.2490  11.00000  0.05    0.22
Q19   1   0.8885  0.2746  1.0468  11.00000  0.05    0.22
Q20   1   0.6282  0.4504  1.0218  11.00000  0.05    0.22
;
data_global
_journal_date_recd_electronic     2011-11-23
_journal_date_accepted     2011-12-02
_journal_name_full     'Acta Crystallographica, Section E'
_journal_year     2012
_journal_volume     68
_journal_issue      1
_journal_page_first     m33
_journal_page_last     m34
_journal_paper_category     QM
_journal_paper_doi     10.1107/S160053681105207X
_journal_coeditor_code     PK2371
_publ_contact_author_name     'Guilardi, Silvana'
_publ_contact_author_address
;
Instituto de Qu\'imica - UFU
Uberl\^andia, MG
Brazil
;
_publ_contact_author_email     silvana@ufu.br
_publ_contact_author_fax     '+55-34-3239-4208'
_publ_contact_author_phone     '+55-34-3239-4444'
_publ_section_title
;\
Bis(tetraphenylphosphonium)
bis[<i>N</i>-(trifluoromethylsulfonyl)dithiocarbimato(2-)-\k^2^<i>S</i>,\
<i>S</i>']zincate(II)
;
loop_
    _publ_author_name
    _publ_author_address
    'Pinto, Paula S.'
;
Departamento de Qu\'imica -- UFV
Vi\,cosa MG,
Brazil
;
    'Rubinger, Mayura M. M.'
;
Departamento de Qu\'imica -- UFV
Vi\,cosa MG,
Brazil
;
    'Guilardi, Silvana'
;
Instituto de Qu\'imica -- UFU
Uberl\^andia, MG
Brazil
;
    'Paix\~ao, Drielly A.'
;
Instituto de Qu\'imica -- UFU
Uberl\^andia, MG
Brazil
;
    'Oliveira, Marcelo R. L.'
;
Departamento de Qu\'imica -- UFV
Vi\,cosa MG,
Brazil
;
