# Supplementary material for: Bis(tetra­phenyl­phospho­nium) bis­[N-(trifluoro­methyl­sulfon­yl)dithio­carbimato(2−)-κ2 S,S′]zincate(II)
Source: Acta Crystallogr Sect E Struct Rep Online. 2011 Dec 10;68(Pt 1):m33–4. doi: 10.1107/S160053681105207X (PMC3254306; doi:10.1107/S160053681105207X)
Supplement: Supplementary file 2 [file e-68-00m33-Isup2.hkl]

# 
# h,k,l, Fc-squared, Fo-squared, sigma(Fo-squared) and status flag 
# 
data_I
_shelx_title ' drielly in P 21/c' 
_shelx_refln_list_code          4 
_shelx_F_calc_maximum      168.45 
_exptl_crystal_F_000      2432.00 
_reflns_d_resolution_high  0.7706 
 
loop_ 
 _symmetry_equiv_pos_as_xyz 
 'x, y, z' 
 '-x, y+1/2, -z+1/2' 
 '-x, -y, -z' 
 'x, -y-1/2, z-1/2' 
 
_cell_length_a     8.8461 
_cell_length_b    29.1869 
_cell_length_c    20.6963 
_cell_angle_alpha  90.000 
_cell_angle_beta   93.578 
_cell_angle_gamma  90.000 
 
_shelx_F_squared_multiplier     1.000 
 
loop_ 
 _refln_index_h 
 _refln_index_k 
 _refln_index_l 
 _refln_F_squared_calc 
 _refln_F_squared_meas 
 _refln_F_squared_sigma 
 _refln_observed_status 
   3   0   0    11377.98    12311.87    304.33 o 
   4   0   0      619.36     1082.12     42.79 o 
   5   0   0        6.57       50.12     10.11 o 
   6   0   0    16345.37    18143.85   1371.86 o 
   7   0   0       55.96       29.94     13.46 o 
   8   0   0      262.33      208.25     23.79 o 
   9   0   0     2385.30     2329.37    151.61 o 
  10   0   0      149.27      195.30     27.25 o 
  11   0   0      687.10      596.32     44.28 o 
   3   1   0      338.27      374.83      6.66 o 
   4   1   0        6.52        8.73      3.68 o 
   5   1   0     1463.12     1335.88     37.77 o 
   6   1   0      420.27      493.48     25.82 o 
   7   1   0     5469.15     5693.88    201.15 o 
   8   1   0      699.51      826.66     28.73 o 
   9   1   0        3.66       28.36     13.68 o 
  10   1   0     1106.79     1064.89     47.17 o 
  11   1   0       31.42       30.29     20.36 o 
   2   2   0    16123.85    18882.96    631.32 o 
   3   2   0    14930.18    15532.38    280.93 o 
   4   2   0      562.04      585.45     13.47 o 
   5   2   0     2907.75     3554.85     68.91 o 
   6   2   0     1482.06     1469.15     41.66 o 
   7   2   0       66.61       89.36     12.09 o 
   8   2   0       14.83       37.28     13.23 o 
   9   2   0      683.02      707.83     32.35 o 
  10   2   0       16.86       31.25     15.28 o 
  11   2   0      250.10      266.35     25.02 o 
   1   3   0       26.44       33.92      2.95 o 
   2   3   0     6955.56     7973.78     91.47 o 
   3   3   0     3028.78     3236.17     62.08 o 
   4   3   0     4302.91     4375.38    104.82 o 
   5   3   0     2459.74     2738.05     50.69 o 
   6   3   0      698.49      835.72     23.78 o 
   7   3   0      548.53      537.78     17.17 o 
   8   3   0       13.61       38.08     13.69 o 
   9   3   0       20.43        7.41     14.62 o 
  10   3   0      528.82      514.73     38.46 o 
  11   3   0       66.12       34.71     18.39 o 
   2   4   0     1877.30     2025.81     34.22 o 
   3   4   0       19.70       23.27      3.50 o 
   4   4   0    10169.42    11867.66    186.70 o 
   5   4   0       77.02       60.58      7.48 o 
   6   4   0     1046.57     1029.69     28.40 o 
   7   4   0     1992.05     1957.45     65.33 o 
   8   4   0     1061.60     1084.09     28.81 o 
   9   4   0       32.67       40.92     12.71 o 
  10   4   0       67.12       65.31     15.98 o 
  11   4   0        2.39       10.12     18.60 o 
   2   5   0      164.96      166.60      4.83 o 
   3   5   0     4436.40     4752.99     57.53 o 
   4   5   0     1640.02     1656.95     49.72 o 
   5   5   0     2800.07     2811.18     55.53 o 
   6   5   0     1802.19     1784.82     61.37 o 
   7   5   0      289.66      301.56     18.44 o 
   8   5   0     1011.61     1098.86     44.26 o 
   9   5   0       32.74       27.73     17.41 o 
  10   5   0      200.20      182.92     23.98 o 
  11   5   0       28.24        9.19     16.95 o 
   0   6   0      110.52      154.50      6.71 o 
   1   6   0     2303.20     2392.81     33.25 o 
   2   6   0      569.65      551.34     11.75 o 
   3   6   0     2008.07     2422.87     51.37 o 
   4   6   0     7367.03     6982.70    167.64 o 
   5   6   0      495.07      354.80     15.01 o 
   6   6   0      535.59      671.98     25.80 o 
   7   6   0     1709.72     1976.50     82.29 o 
   8   6   0       50.51       31.70     12.14 o 
   9   6   0      715.67      693.75     29.76 o 
  10   6   0       15.78       24.01     17.23 o 
  11   6   0        3.63       20.37     19.69 o 
   1   7   0     2363.73     2462.04     44.05 o 
   2   7   0     5202.86     5460.24    119.87 o 
   3   7   0     9109.65     9658.91    173.69 o 
   4   7   0      171.31      151.17      9.31 o 
   5   7   0     1623.43     1590.42     33.40 o 
   6   7   0     5317.14     5492.14    159.01 o 
   7   7   0      583.57      646.88     28.19 o 
   8   7   0      699.96      693.84     29.16 o 
   9   7   0      139.08      131.94     15.97 o 
  10   7   0      117.90      111.55     15.76 o 
  11   7   0        8.79        6.25     18.12 o 
   2   8   0     1578.90     1394.97     27.84 o 
   3   8   0     1509.83     1679.61     35.87 o 
   4   8   0     3110.77     3478.72    128.16 o 
   5   8   0     1967.28     2242.70     59.56 o 
   6   8   0      343.42      299.00     13.27 o 
   7   8   0        9.72       -0.26     10.15 o 
   8   8   0     1521.81     1425.90     44.57 o 
   9   8   0        3.93      -12.64     13.04 o 
  10   8   0        1.33       -0.29     16.50 o 
  11   8   0       88.82       61.36     21.73 o 
   1   9   0     4438.29     4727.43    106.85 o 
   2   9   0     9040.25     9183.46    141.14 o 
   3   9   0     9347.23     9925.02    191.33 o 
   4   9   0      358.90      367.25     17.35 o 
   5   9   0       29.28       22.76      8.58 o 
   6   9   0     4329.65     4746.88    146.25 o 
   7   9   0      149.54      202.10     13.75 o 
   8   9   0       35.11       31.40     11.86 o 
   9   9   0      420.73      482.57     20.04 o 
  10   9   0      303.06      251.50     19.82 o 
  11   9   0       28.44       14.15     23.55 o 
   0  10   0     7227.90     7167.12    303.35 o 
   1  10   0    17309.72    17048.10    419.15 o 
   2  10   0       64.74       37.51      3.46 o 
   3  10   0     1642.35     1631.06     45.08 o 
   4  10   0     2038.51     1921.70     60.78 o 
   5  10   0     1320.95     1435.55     50.56 o 
   6  10   0       30.97       24.50      9.40 o 
   7  10   0      477.22      512.19     23.71 o 
   8  10   0       77.99       67.68     13.20 o 
   9  10   0        2.59       -0.71     13.36 o 
  10  10   0      141.71      121.75     17.81 o 
  11  10   0       32.80        7.91     50.01 o 
   1  11   0     6655.80     5879.07     85.71 o 
   2  11   0    10906.03    11352.20    204.76 o 
   3  11   0    24444.26    26368.41   1388.23 o 
   4  11   0      704.34      799.91     44.20 o 
   5  11   0     5365.79     5470.05    167.07 o 
   6  11   0     1021.57      970.37     32.41 o 
   7  11   0      239.82      271.80     13.20 o 
   8  11   0      280.56      279.79     20.59 o 
   9  11   0       50.05       20.53     15.86 o 
  10  11   0      122.83      114.84     16.57 o 
   0  12   0      283.18      205.19      8.29 o 
   3  12   0      822.62      821.87     41.58 o 
   4  12   0    13732.92    13674.10    458.66 o 
   5  12   0       57.29       30.78      9.91 o 
   6  12   0       80.74      116.05     12.88 o 
   7  12   0     1866.92     2094.47     80.70 o 
   8  12   0     2049.40     2024.30     67.38 o 
   9  12   0      183.30      179.65     18.03 o 
  10  12   0       36.63       25.94     17.35 o 
   1  13   0     9727.14     9293.05    246.19 o 
   2  13   0     8600.76     8665.04    252.18 o 
   3  13   0    11552.61    13462.37    250.87 o 
   4  13   0     3301.81     3312.35    120.46 o 
   5  13   0     1112.69     1296.10     56.13 o 
   6  13   0      190.18      177.04     13.39 o 
   7  13   0       55.39       45.55     12.33 o 
   8  13   0     1202.87     1174.24     43.34 o 
   9  13   0       65.96       65.89     14.80 o 
  10  13   0      110.73      100.31     19.11 o 
   0  14   0     4615.21     4625.15    148.08 o 
   1  14   0     1981.75     1880.03     35.73 o 
   2  14   0     9820.54    10112.46    181.18 o 
   3  14   0     1093.39      823.80     28.94 o 
   4  14   0      866.73     1055.47     65.37 o 
   5  14   0      154.42      112.04     12.01 o 
   6  14   0        2.10        3.19     13.05 o 
   7  14   0     1784.21     1860.69     51.19 o 
   8  14   0      391.84      398.63     19.47 o 
   9  14   0       13.73       47.41     16.51 o 
  10  14   0       54.79       57.66     18.12 o 
   1  15   0      828.83      705.54     14.95 o 
   2  15   0     2182.71     1927.12     52.94 o 
   3  15   0        8.57       -4.51      6.92 o 
   4  15   0     1376.68     1238.23     88.96 o 
   5  15   0      404.84      333.16     23.22 o 
   6  15   0       30.91       62.23     16.84 o 
   7  15   0        8.93       22.32     13.45 o 
   8  15   0      867.62      867.41     47.74 o 
   9  15   0      229.76      268.07     19.79 o 
  10  15   0        4.51       26.04     21.67 o 
   1  16   0       77.19       56.17      5.71 o 
   2  16   0     5729.21     5584.87     96.10 o 
   3  16   0      645.15      744.06     43.34 o 
   4  16   0       90.49      106.87     12.58 o 
   5  16   0        7.47        1.94     12.64 o 
   6  16   0     2167.56     2294.01     50.17 o 
   7  16   0      534.71      478.70     26.32 o 
   8  16   0       44.56       45.33     14.36 o 
   9  16   0      477.44      474.12     27.30 o 
  10  16   0        4.47       14.98     19.13 o 
   1  17   0     9032.47     8600.80    157.95 o 
   2  17   0    12919.33    13312.59    246.15 o 
   3  17   0      740.15      716.61     47.82 o 
   4  17   0       95.65       90.17     12.46 o 
   5  17   0        1.33      -10.84     10.84 o 
   6  17   0       66.26       95.65     12.09 o 
   7  17   0     1520.36     1686.34     53.62 o 
   8  17   0      248.60      330.50     20.29 o 
   9  17   0       81.93       57.35     19.00 o 
  10  17   0      125.90       83.09     19.91 o 
   0  18   0    11746.42    11241.84    353.68 o 
   1  18   0      120.63      123.64      8.36 o 
   2  18   0     1445.06     1286.57     40.53 o 
   3  18   0     1427.82     1586.77     46.00 o 
   4  18   0     1016.86     1078.65     42.53 o 
   5  18   0     1662.44     1548.19     71.57 o 
   6  18   0      720.34      781.87     23.22 o 
   7  18   0       73.12       91.74     14.65 o 
   8  18   0        9.33       -1.33     17.18 o 
   9  18   0      494.69      459.37     25.57 o 
  10  18   0       27.87       10.25     35.20 o 
   1  19   0      635.77      544.57     19.43 o 
   2  19   0      742.92      762.89     34.81 o 
   3  19   0      170.81      135.88      9.23 o 
   4  19   0     2963.23     3148.27    161.39 o 
   5  19   0      642.78      712.32     24.16 o 
   6  19   0      920.37      929.51     52.12 o 
   7  19   0      241.08      222.95     17.71 o 
   8  19   0        0.53        2.03     14.91 o 
   9  19   0       21.52       13.67     18.56 o 
   0  20   0     5434.95     5451.38    170.28 o 
   1  20   0       11.32        4.61      7.24 o 
   2  20   0       67.16       46.22      9.88 o 
   3  20   0     1031.25     1011.47     24.01 o 
   4  20   0     1297.21     1495.09     91.17 o 
   5  20   0      246.87      153.80     14.06 o 
   6  20   0      140.42      184.20     27.98 o 
   7  20   0        0.73       -0.76     19.83 o 
   8  20   0       20.95        0.71     17.10 o 
   9  20   0        3.27        5.76     19.40 o 
   1  21   0      267.30      285.72     10.80 o 
   2  21   0        5.67       -0.21      9.33 o 
   3  21   0     1175.25     1342.48     52.72 o 
   4  21   0      144.54      146.81     17.68 o 
   5  21   0      152.45      134.07     14.08 o 
   6  21   0       47.40       50.55     13.23 o 
   7  21   0      341.74      319.58     30.71 o 
   8  21   0       74.88       81.96     19.45 o 
   9  21   0        0.01      -12.57     27.02 o 
   0  22   0       49.79       64.03     14.59 o 
   1  22   0     1534.70     1510.20     31.01 o 
   2  22   0      560.38      595.00     18.00 o 
   3  22   0       68.53       58.66     10.96 o 
   4  22   0      199.00      262.52     14.44 o 
   5  22   0        1.82        3.98     12.44 o 
   6  22   0       22.21       19.68     16.61 o 
   7  22   0       60.62       61.66     18.69 o 
   8  22   0        2.96       26.56     30.59 o 
   9  22   0        0.92       30.07     28.76 o 
   1  23   0      186.34      254.80     11.86 o 
   2  23   0      302.87      308.42     14.65 o 
   3  23   0       94.27       98.40     11.10 o 
   4  23   0       17.25        3.59     11.82 o 
   5  23   0      345.37      345.37     19.92 o 
   6  23   0      139.76      133.20     29.80 o 
   7  23   0        5.04       14.48     18.89 o 
   8  23   0       74.15       79.20     25.98 o 
   9  23   0        4.03      -27.25     32.66 o 
   0  24   0     4837.84     5009.11    114.67 o 
   1  24   0     4145.72     4624.48    102.79 o 
   2  24   0     1115.92     1185.62     29.40 o 
   3  24   0      340.67      311.83     14.15 o 
   4  24   0     1251.38     1463.10     53.88 o 
   5  24   0     1523.18     1491.28     49.71 o 
   6  24   0      441.82      490.13     28.26 o 
   7  24   0       39.15       30.84     24.08 o 
   8  24   0       68.13       91.14     23.81 o 
   1  25   0       20.64        8.05      9.13 o 
   2  25   0     1033.07     1166.09     29.60 o 
   3  25   0     2296.12     2590.36     85.94 o 
   4  25   0      148.16      188.06     17.19 o 
   5  25   0      204.98      255.52     19.73 o 
   6  25   0      589.25      569.65     34.66 o 
   7  25   0       79.88      102.75     26.15 o 
   8  25   0        2.92        6.18     27.96 o 
   0  26   0        4.50        2.90     12.88 o 
   1  26   0     2955.34     3004.66     66.01 o 
   2  26   0      215.90      252.92     12.85 o 
   3  26   0       48.18       57.50     11.38 o 
   4  26   0      339.35      375.93     18.40 o 
   5  26   0     1493.28     1822.47     51.93 o 
   6  26   0      294.05      236.64     25.64 o 
   7  26   0        6.97       33.90     21.46 o 
   8  26   0      201.19      186.27     43.06 o 
   1  27   0      300.00      358.50     14.48 o 
   2  27   0       76.57       66.42     19.12 o 
   3  27   0       37.93       48.60     11.42 o 
   4  27   0      369.71      419.31     23.02 o 
   5  27   0      191.61      180.89     21.95 o 
   6  27   0      122.81      119.19     19.04 o 
   7  27   0        1.26        0.61     24.40 o 
   0  28   0      144.51      217.73     17.80 o 
   1  28   0        0.20       -8.30     12.22 o 
   2  28   0       10.17       17.10     15.56 o 
   3  28   0       34.32       22.78     13.27 o 
   4  28   0       10.91       -8.28     18.09 o 
   5  28   0       51.11       72.18     18.56 o 
   6  28   0        0.55       -0.66     18.87 o 
   7  28   0       48.12       37.08     17.47 o 
   1  29   0      137.44      168.67     13.38 o 
   2  29   0      351.75      351.75     17.93 o 
   3  29   0      253.01      249.06     21.14 o 
   4  29   0       45.39       16.74     18.92 o 
   5  29   0        4.36        1.80     18.30 o 
   6  29   0        6.15      -29.48     29.48 o 
   7  29   0       46.03       81.06     29.50 o 
   0  30   0       35.66       69.77     46.08 o 
   1  30   0     1694.35     1710.12     37.97 o 
   2  30   0      443.29      422.87     20.96 o 
   3  30   0      121.19      134.76     29.70 o 
   4  30   0       45.98       22.46     15.62 o 
   5  30   0       43.19       34.51     17.65 o 
   6  30   0      101.07       79.09     23.84 o 
   1  31   0      197.92      145.27     15.84 o 
   2  31   0       75.90       81.84     19.34 o 
   3  31   0      149.29      175.70     21.10 o 
   4  31   0      100.59       99.03     22.44 o 
   5  31   0      208.56      187.29     23.25 o 
   6  31   0       12.36       54.33     19.56 o 
   0  32   0       14.93       25.13     14.09 o 
   1  32   0        1.88        6.22     16.19 o 
   2  32   0       36.59       35.80     17.55 o 
   3  32   0        0.42        3.62     15.80 o 
   4  32   0      193.56      231.26     23.89 o 
   5  32   0       26.20       26.92     24.86 o 
   1  33   0       22.16       23.95     14.55 o 
   2  33   0      129.59      159.02     23.70 o 
   3  33   0       28.40       43.87     16.86 o 
   4  33   0      230.57      206.24     37.58 o 
   5  33   0      388.88      373.87     45.79 o 
   0  34   0        0.11       -5.62     22.63 o 
   1  34   0       30.63       34.86     18.03 o 
   2  34   0      460.22      451.38     26.20 o 
   3  34   0        0.39       -3.94     22.07 o 
   4  34   0      367.12      419.94     32.60 o 
   1  35   0       19.91       -5.06     17.87 o 
   2  35   0      111.97      100.17     18.29 o 
   3  35   0       64.44       73.99     24.50 o 
   4  35   0       21.73      -25.18     54.59 o 
   0  36   0       28.58       36.58     29.79 o 
   1  36   0       44.93       46.81     21.15 o 
   2  36   0        9.97       10.50     19.30 o 
   3  36   0       17.51       -8.22     24.69 o 
   1  37   0        5.37      -16.69     24.80 o 
   2  37   0       24.04       -9.12     22.22 o 
 -11   1   1        2.93       14.52     18.28 o 
 -10   1   1       10.36        2.22     14.88 o 
  -9   1   1        4.00       17.88     13.05 o 
  -8   1   1      932.76      834.89     23.48 o 
  -7   1   1       53.30       39.60     10.76 o 
  -6   1   1     2180.39     2387.93     76.95 o 
  -5   1   1      571.75      576.28     15.18 o 
  -4   1   1      179.58      292.07      6.93 o 
  -3   1   1     5379.03     5283.75    115.56 o 
   3   1   1     2619.58     3069.87     39.11 o 
   4   1   1      397.62      514.06     12.07 o 
   5   1   1      165.50      176.47      8.55 o 
   6   1   1        8.37       22.30      8.74 o 
   7   1   1      112.69       80.73     11.67 o 
   8   1   1       19.95       19.56     12.05 o 
   9   1   1       17.81      -10.64     13.02 o 
  10   1   1        5.06       11.88     18.04 o 
  11   1   1        8.36       11.67     21.06 o 
 -11   2   1       20.63       24.05     17.21 o 
 -10   2   1      805.18      827.28     37.63 o 
  -9   2   1      623.51      618.49     23.20 o 
  -8   2   1     1243.25     1252.78     44.69 o 
  -7   2   1        1.96        2.92      9.91 o 
  -6   2   1       81.35       83.06      9.29 o 
  -5   2   1      465.25      573.52     21.31 o 
  -4   2   1     2265.22     2178.00     53.32 o 
  -3   2   1      257.64      172.22      4.84 o 
  -2   2   1       24.75       14.04      1.83 o 
   1   2   1     3815.85     3246.55    279.85 o 
   3   2   1     3954.00     4266.57     64.17 o 
   4   2   1     3078.83     3087.97     84.85 o 
   5   2   1     4169.59     4748.74    114.90 o 
   6   2   1      652.35      830.32     29.86 o 
   7   2   1      334.45      237.68     12.57 o 
   8   2   1       37.57       19.44     12.62 o 
   9   2   1      210.84      181.18     15.61 o 
  10   2   1      542.63      491.33     28.98 o 
  11   2   1      198.74      165.87     19.32 o 
 -11   3   1       22.30       31.42     18.76 o 
 -10   3   1       43.30       44.05     16.62 o 
  -9   3   1        4.36        2.79     13.84 o 
  -8   3   1       68.82       82.91     13.18 o 
  -7   3   1     1363.22     1307.30     74.59 o 
  -6   3   1        0.55       -0.04      4.97 o 
  -5   3   1      944.31     1023.37     27.88 o 
  -4   3   1        0.58       10.82      4.03 o 
  -3   3   1     2269.37     2162.57     36.36 o 
  -2   3   1     1328.92     1330.00     15.93 o 
  -1   3   1     6202.64     5134.33    572.61 o 
   1   3   1     3725.96     3682.47    152.68 o 
   2   3   1     3675.80     4314.46     47.04 o 
   3   3   1     3595.06     3961.65     75.91 o 
   4   3   1     1621.63     1426.51     39.41 o 
   5   3   1      219.28      306.32    443.97 o 
   6   3   1      238.48      213.10      9.96 o 
   7   3   1      100.02       89.24     15.74 o 
   8   3   1      484.31      542.34     26.45 o 
   9   3   1        2.33       14.51     14.77 o 
  10   3   1        1.22       23.94     17.41 o 
  11   3   1        0.89       -0.57     18.50 o 
 -11   4   1       30.73       27.75     16.17 o 
 -10   4   1       11.22       16.90     16.58 o 
  -9   4   1       39.51       67.84     83.85 o 
  -8   4   1      842.48      775.85     24.70 o 
  -7   4   1     5084.93     5113.67    251.60 o 
  -6   4   1     2477.03     2603.94     96.33 o 
  -5   4   1      121.09       86.59      5.82 o 
  -4   4   1     4867.32     5038.56    102.56 o 
  -3   4   1     1695.25     1962.85     34.58 o 
  -2   4   1      920.66      809.51     13.43 o 
  -1   4   1     2235.19     2154.63     44.14 o 
   0   4   1      426.11      230.92     55.57 o 
   1   4   1     4642.63     4774.84     96.22 o 
   3   4   1       20.56       17.94      3.21 o 
   4   4   1     2742.99     3353.63     75.26 o 
   5   4   1      955.58     1052.57     27.97 o 
   6   4   1      889.90     1049.57     37.81 o 
   7   4   1     3340.69     3213.66     75.76 o 
   8   4   1        1.10       -0.09     12.24 o 
   9   4   1      301.17      327.40     19.65 o 
  10   4   1        4.39       -3.32     16.71 o 
  11   4   1       44.41       22.61     18.95 o 
 -11   5   1        5.21       -1.57     20.34 o 
 -10   5   1      261.39      249.57     18.80 o 
  -9   5   1        9.23       58.43     85.96 o 
  -8   5   1     1503.83     1422.24     34.01 o 
  -7   5   1      953.63      792.46     21.42 o 
  -6   5   1     2061.05     2184.46     70.61 o 
  -5   5   1     5683.73     6513.31    176.97 o 
  -4   5   1    12574.16    14913.40    332.06 o 
  -2   5   1     3983.67     4426.02     71.48 o 
  -1   5   1     1037.16      941.74     13.28 o 
   0   5   1      921.27      798.63     26.11 o 
   1   5   1     2201.23     2385.23     40.15 o 
   3   5   1      176.52      155.71      4.45 o 
   4   5   1     7643.02     9247.48    199.63 o 
   5   5   1     1497.48     1762.27     45.10 o 
   6   5   1     2624.09     2776.33     67.80 o 
   7   5   1     1120.16     1057.26     62.76 o 
   8   5   1      886.47      879.99     37.84 o 
   9   5   1      166.50      151.16     17.35 o 
  10   5   1       17.48       20.64     15.30 o 
  11   5   1        7.94       17.20     18.60 o 
 -11   6   1      151.30      138.27     19.78 o 
 -10   6   1      611.59      598.68     25.84 o 
  -9   6   1      989.12     1007.82     50.44 o 
  -8   6   1      732.54      670.69     20.51 o 
  -7   6   1      593.66      578.81     23.34 o 
  -6   6   1       65.55      106.89      7.10 o 
  -5   6   1     1849.28     1843.59     48.84 o 
  -4   6   1     2160.16     1934.81     54.84 o 
  -3   6   1     4347.25     5424.37     85.47 o 
  -2   6   1     8368.95    10020.11    176.95 o 
   0   6   1    11566.42    10197.54    206.57 o 
   1   6   1     2274.73     2632.16     32.79 o 
   3   6   1     1909.41     2254.10     46.00 o 
   4   6   1      662.65      807.94     23.63 o 
   5   6   1       13.09        2.03      5.63 o 
   6   6   1      110.80      122.19      7.18 o 
   7   6   1     2247.45     2513.92     68.14 o 
   8   6   1      366.27      373.12     25.24 o 
   9   6   1      107.16      145.26     15.28 o 
  10   6   1      633.03      729.63     28.74 o 
  11   6   1       74.63       48.72     20.13 o 
 -11   7   1      290.16      202.18     21.50 o 
 -10   7   1      440.54      451.68     24.42 o 
  -9   7   1      328.37      318.78     23.56 o 
  -8   7   1       11.44       27.52     10.92 o 
  -7   7   1        4.96        9.13      7.47 o 
  -6   7   1      136.15      203.10      9.10 o 
  -5   7   1      587.88      729.75     17.65 o 
  -4   7   1    15235.26    16559.33    313.95 o 
  -3   7   1    10951.81    13342.15    232.78 o 
  -2   7   1     1042.06      988.20     25.33 o 
  -1   7   1     2426.77     2472.05     38.22 o 
   0   7   1      581.93      498.22     13.20 o 
   1   7   1     6856.24     7115.94    194.40 o 
   2   7   1     8934.99    10211.96    382.30 o 
   3   7   1     1957.19     1655.53     34.69 o 
   4   7   1     5376.64     6078.99    176.42 o 
   5   7   1     1112.84     1206.62     25.86 o 
   6   7   1      317.28      283.10     13.30 o 
   7   7   1        1.41       -7.18      8.47 o 
   8   7   1      476.84      540.61     25.82 o 
   9   7   1      113.87       95.77     14.16 o 
  10   7   1      136.38      111.49     17.89 o 
  11   7   1        4.83       12.40     19.22 o 
 -11   8   1      121.59       90.18     21.37 o 
 -10   8   1        0.76       18.17     15.44 o 
  -9   8   1       19.68       -3.00     14.28 o 
  -8   8   1        0.84       -5.02     12.08 o 
  -7   8   1      257.98      259.68     15.05 o 
  -6   8   1      712.77      718.30     36.65 o 
  -5   8   1     1133.77     1219.59     27.60 o 
  -4   8   1      312.22      276.21     13.15 o 
  -3   8   1      981.87     1147.67     26.47 o 
  -2   8   1      306.66      347.98      7.71 o 
  -1   8   1     3873.70     3533.02     80.73 o 
   0   8   1     1474.15     1598.71     38.24 o 
   1   8   1      970.41     1035.24     30.27 o 
   2   8   1      986.43     1135.04     20.96 o 
   3   8   1     2654.93     2549.93     36.26 o 
   4   8   1      666.76      601.09     15.38 o 
   5   8   1      709.35      897.19     24.13 o 
   6   8   1     1560.57     1510.36     52.61 o 
   7   8   1      408.92      447.92     21.18 o 
   8   8   1      285.39      296.95     15.60 o 
   9   8   1       61.37       59.03     13.74 o 
  10   8   1        0.70       -4.18     17.55 o 
  11   8   1       16.31       16.63     18.02 o 
 -11   9   1        4.19       29.90     24.81 o 
 -10   9   1      138.23      158.37     16.99 o 
  -9   9   1       33.57       14.46     13.25 o 
  -8   9   1      578.74      523.09     23.73 o 
  -7   9   1      210.66      154.70     13.62 o 
  -6   9   1      155.79      147.55     11.80 o 
  -5   9   1       10.93        2.65      8.37 o 
  -4   9   1       10.57        1.64      4.92 o 
  -3   9   1      204.77      197.69      6.88 o 
  -2   9   1     3947.60     4218.91     75.09 o 
  -1   9   1      211.03      177.18      4.64 o 
   0   9   1        6.03        2.03      3.39 o 
   1   9   1      256.44      320.89      6.83 o 
   2   9   1     3437.13     3154.64     49.31 o 
   3   9   1       11.89       16.00      3.52 o 
   4   9   1     1009.68     1006.38     32.45 o 
   5   9   1      335.45      336.40     12.39 o 
   6   9   1       12.46       29.12      8.97 o 
   7   9   1        5.91       11.52     11.03 o 
   8   9   1        0.66       28.04     12.51 o 
   9   9   1       45.70       63.03     13.96 o 
  10   9   1        7.18       25.85     14.43 o 
  11   9   1       90.06      102.38     27.05 o 
 -11  10   1       83.24      150.88     44.13 o 
 -10  10   1      192.04      230.89     22.53 o 
  -9  10   1      391.62      423.36     30.48 o 
  -8  10   1      296.84      333.68     20.77 o 
  -7  10   1      391.46      385.04     17.23 o 
  -6  10   1     1541.98     1651.05     47.63 o 
  -5  10   1      602.09      683.92     25.28 o 
  -4  10   1     1243.68     1564.17     72.98 o 
  -3  10   1      157.68      189.35      8.16 o 
  -2  10   1     4043.43     3590.00     61.70 o 
  -1  10   1     1331.35     1461.44     31.57 o 
   0  10   1     2701.41     2704.12     82.01 o 
   2  10   1      300.24      345.29     12.07 o 
   3  10   1    18803.92    21562.39    726.31 o 
   4  10   1     3619.89     4274.21    122.43 o 
   5  10   1      824.60      827.04     31.35 o 
   6  10   1       99.47       50.49     10.21 o 
   7  10   1       17.18       10.51     11.95 o 
   8  10   1       46.87       25.42     13.21 o 
   9  10   1      383.51      382.84     22.46 o 
  10  10   1      408.41      292.71     21.42 o 
  11  10   1       24.61       29.02     27.96 o 
 -10  11   1      419.12      387.66     23.42 o 
  -9  11   1        1.92       10.06     15.59 o 
  -8  11   1       15.46       23.07     13.92 o 
  -7  11   1       14.04       11.21      9.98 o 
  -6  11   1       33.82       45.15     10.58 o 
  -5  11   1     1104.09     1267.62     36.67 o 
  -4  11   1     1328.42     1098.22     52.75 o 
  -3  11   1     7866.87     7863.85    248.98 o 
  -2  11   1    14517.17    16321.30    830.58 o 
  -1  11   1     4893.75     5053.70    105.01 o 
   0  11   1      484.63      445.14     15.25 o 
   1  11   1       67.00       96.11      3.88 o 
   2  11   1     4234.72     4465.14     91.59 o 
   3  11   1     1652.28     1505.17     76.70 o 
   4  11   1      354.74      366.28     17.81 o 
   5  11   1     1976.28     2022.45     51.85 o 
   6  11   1      284.05      284.78     13.38 o 
   7  11   1     1163.18     1176.33     31.33 o 
   8  11   1       48.17       30.47     15.48 o 
   9  11   1        1.50       19.92     13.50 o 
  10  11   1       84.50       58.87     18.28 o 
 -10  12   1       80.39       62.06     17.51 o 
  -9  12   1      284.65      170.84     20.27 o 
  -8  12   1      703.15      718.12     24.06 o 
  -7  12   1      396.44      401.39     15.75 o 
  -6  12   1        1.54       -4.83      9.84 o 
  -5  12   1     1246.41     1223.63     31.90 o 
  -4  12   1      685.63      618.38     20.11 o 
  -3  12   1      972.96      896.45     30.51 o 
  -2  12   1    11915.10    12119.32    258.85 o 
  -1  12   1     2614.05     2667.02     56.85 o 
   0  12   1     4538.31     4109.26     71.38 o 
   1  12   1       24.12       11.11      3.95 o 
   2  12   1       26.91       17.65      3.66 o 
   3  12   1      438.00      544.23     15.06 o 
   4  12   1      693.71      557.52     28.74 o 
   5  12   1      366.29      298.26     12.81 o 
   6  12   1       59.78       46.89     10.89 o 
   7  12   1       27.33       17.66     11.57 o 
   8  12   1        0.21        9.75     14.50 o 
   9  12   1      514.80      502.37     27.82 o 
  10  12   1       70.58       66.35     17.49 o 
 -10  13   1       15.04       59.41     18.34 o 
  -9  13   1      456.09      445.04     20.26 o 
  -8  13   1      167.19      148.17     14.52 o 
  -7  13   1       15.80       49.12     13.11 o 
  -6  13   1      230.50      185.82     14.06 o 
  -5  13   1      760.79      959.85     31.34 o 
  -4  13   1      907.11     1012.54     60.20 o 
  -3  13   1     1502.95     1555.98     60.35 o 
  -2  13   1      300.86      298.18      9.48 o 
  -1  13   1     3057.12     2455.47     39.07 o 
   0  13   1      996.95      882.18     20.77 o 
   1  13   1      981.84     1036.96     30.09 o 
   2  13   1      610.23      569.03     12.04 o 
   3  13   1     2317.19     2507.15    100.35 o 
   4  13   1      278.73      257.35     11.95 o 
   5  13   1      630.20      759.91     36.38 o 
   6  13   1      640.79      739.31     20.33 o 
   7  13   1        1.10       -7.24      9.68 o 
   8  13   1        2.80        0.67     12.83 o 
   9  13   1        5.17       -2.27     13.42 o 
  10  13   1       98.40       98.82     15.67 o 
 -10  14   1      568.61      528.45     26.71 o 
  -9  14   1      213.74      204.41     18.83 o 
  -8  14   1       11.91       22.38     14.51 o 
  -7  14   1      443.49      500.14     48.02 o 
  -6  14   1       35.83       51.21     21.89 o 
  -5  14   1        5.33       26.31      9.02 o 
  -4  14   1      329.35      285.28     14.41 o 
  -3  14   1     1642.80     1353.94     60.69 o 
  -2  14   1      391.67      489.62     13.78 o 
  -1  14   1      166.92      141.41     11.05 o 
   0  14   1    10774.13    10943.02    294.68 o 
   1  14   1     4400.42     4563.08     71.57 o 
   2  14   1     1727.91     1854.85     67.36 o 
   3  14   1      613.36      517.65     29.35 o 
   4  14   1     1110.10     1100.92     48.58 o 
   5  14   1     1104.22     1085.72     28.20 o 
   6  14   1      169.12      244.03     16.86 o 
   7  14   1        2.39       12.09     11.51 o 
   8  14   1      279.27      280.86     16.45 o 
   9  14   1       20.22       35.91     13.68 o 
  10  14   1       90.30       86.87     21.36 o 
 -10  15   1        0.25        3.29     19.56 o 
  -9  15   1      181.68      203.63     21.16 o 
  -8  15   1        9.11       35.13     13.24 o 
  -7  15   1      167.97      130.49     17.19 o 
  -6  15   1      137.35      107.19     11.45 o 
  -5  15   1      955.79     1112.98     28.05 o 
  -4  15   1       35.26        1.62      4.89 o 
  -3  15   1     7080.55     7798.33    228.10 o 
  -2  15   1      172.64      149.05      7.88 o 
  -1  15   1      966.41      958.97     23.28 o 
   0  15   1      142.88      157.19     11.08 o 
   1  15   1     1019.68      964.87     22.49 o 
   2  15   1      109.39      111.41      7.76 o 
   3  15   1     3118.58     3759.27    148.01 o 
   4  15   1     1294.24     1261.09     73.97 o 
   5  15   1      729.13      763.09     31.49 o 
   6  15   1      968.60     1067.51     37.33 o 
   7  15   1        0.80       24.52     26.02 o 
   8  15   1       96.14       61.97     14.51 o 
   9  15   1        2.56       -3.25     19.86 o 
  10  15   1      233.26      185.83     18.05 o 
 -10  16   1      211.46      171.73     23.47 o 
  -9  16   1      839.73      824.04     32.23 o 
  -8  16   1        0.89        9.59     15.94 o 
  -7  16   1        1.50      -10.55     14.88 o 
  -6  16   1     4354.45     4310.95    138.46 o 
  -5  16   1      454.43      520.47     21.86 o 
  -4  16   1     7577.74     8396.24    335.62 o 
  -3  16   1       16.79       31.09      8.44 o 
  -2  16   1     5840.27     5709.65     95.58 o 
  -1  16   1    10741.58    10199.72    283.25 o 
   0  16   1     2729.69     2659.43     50.87 o 
   1  16   1     1957.84     1869.09     36.56 o 
   2  16   1      753.28      604.53     15.03 o 
   3  16   1       23.94       28.01     10.83 o 
   4  16   1       39.61       30.01      4.08 o 
   5  16   1     3563.22     3829.39    116.54 o 
   6  16   1      459.06      358.19     22.77 o 
   7  16   1      634.86      515.59     22.16 o 
   8  16   1       12.61       21.25     14.63 o 
   9  16   1        1.34       -0.84     19.02 o 
  10  16   1        8.19        3.69     18.52 o 
 -10  17   1      124.80       89.35     21.24 o 
  -9  17   1       81.07       78.32     16.93 o 
  -8  17   1       62.95       90.98     15.88 o 
  -7  17   1     1039.88      976.11     40.52 o 
  -6  17   1       46.98       19.24     12.54 o 
  -5  17   1     6942.16     7399.90    178.71 o 
  -4  17   1      826.74      851.62     26.76 o 
  -3  17   1     2600.17     2554.73     80.71 o 
  -2  17   1     1344.14     1094.26     23.68 o 
  -1  17   1     5097.79     4862.00     77.21 o 
   0  17   1     8125.46     8321.07    846.29 o 
   1  17   1     9628.48     8403.00    178.72 o 
   2  17   1     2230.27     2348.99     43.99 o 
   3  17   1      204.40      179.47     12.31 o 
   4  17   1     4881.16     5347.30    206.87 o 
   5  17   1     1545.89     1405.62     81.07 o 
   6  17   1     4894.22     5121.82    171.34 o 
   7  17   1      933.71      782.68     31.43 o 
   8  17   1      519.47      477.35     31.88 o 
   9  17   1        0.24       16.45     17.24 o 
  10  17   1      248.71      160.56     27.22 o 
 -10  18   1      114.49      119.92     27.00 o 
  -9  18   1        0.45       -3.04     16.78 o 
  -8  18   1      299.03      273.44     29.10 o 
  -7  18   1       28.52       20.29     15.63 o 
  -6  18   1     1431.76     1481.02     39.26 o 
  -5  18   1      493.52      504.96     22.63 o 
  -4  18   1      435.59      425.94     17.46 o 
  -3  18   1      386.42      303.20     13.12 o 
  -2  18   1     3141.58     2939.34     55.54 o 
  -1  18   1     3598.84     3417.09     55.25 o 
   0  18   1     6867.31     6467.81     95.13 o 
   1  18   1      295.48      247.02     10.76 o 
   2  18   1       24.79        7.77     10.24 o 
   3  18   1     3685.90     3755.96    149.13 o 
   4  18   1     1948.24     1916.22     71.68 o 
   5  18   1      446.17      426.36     23.41 o 
   6  18   1     1088.07     1196.54     51.26 o 
   7  18   1       41.80       31.12     13.67 o 
   8  18   1      125.77      153.57     16.05 o 
   9  18   1      365.76      357.32     26.20 o 
  10  18   1       39.03       31.82     46.75 o 
  -9  19   1      182.05      208.83     21.75 o 
  -8  19   1       68.97       60.05     17.66 o 
  -7  19   1      339.56      365.30     22.87 o 
  -6  19   1        7.37        9.11     14.39 o 
  -5  19   1     2911.09     3014.67     97.72 o 
  -4  19   1     1466.82     1539.39     49.59 o 
  -3  19   1      208.59      197.58     11.50 o 
  -2  19   1       90.76       88.25      9.59 o 
  -1  19   1     1292.51     1196.01     26.43 o 
   0  19   1      190.16      142.25      8.42 o 
   1  19   1      767.21      802.96     28.41 o 
   2  19   1      157.39      115.64      9.14 o 
   3  19   1     1740.46     1771.84     51.44 o 
   4  19   1      212.88      192.52     12.59 o 
   5  19   1      509.78      622.76     40.62 o 
   6  19   1       83.62       77.14     15.78 o 
   7  19   1       81.07       46.65     16.55 o 
   8  19   1        1.25        1.12     15.51 o 
   9  19   1       72.04       58.18     26.96 o 
  -9  20   1       37.44       41.85     18.29 o 
  -8  20   1       77.54       60.20     16.63 o 
  -7  20   1       16.54       11.27     13.62 o 
  -6  20   1     1415.64     1573.97     43.79 o 
  -5  20   1       13.96       -1.65     13.08 o 
  -4  20   1      118.78      158.60     14.44 o 
  -3  20   1      472.58      594.17     18.85 o 
  -2  20   1       41.77       73.00     37.91 o 
  -1  20   1     2665.50     2459.99     57.92 o 
   0  20   1      371.96      345.42     11.25 o 
   1  20   1     2359.70     2269.00     41.32 o 
   2  20   1       15.39        2.64      8.38 o 
   3  20   1        2.55        1.34      8.74 o 
   4  20   1      280.77      372.17     28.77 o 
   5  20   1      388.45      364.00     23.61 o 
   6  20   1       36.92       36.92     13.71 o 
   7  20   1       48.56       54.35     14.22 o 
   8  20   1      622.10      536.49     29.78 o 
   9  20   1       76.77       83.18     33.28 o 
  -9  21   1       19.90       25.54     16.79 o 
  -8  21   1      218.32      168.70     24.36 o 
  -7  21   1      192.75      184.40     14.55 o 
  -6  21   1      274.06      343.96     22.91 o 
  -5  21   1      260.81      329.90     18.26 o 
  -4  21   1      592.33      616.56     29.31 o 
  -3  21   1       17.03        9.91     11.05 o 
  -2  21   1     2407.34     2510.36     56.69 o 
  -1  21   1     2578.50     2609.51     47.78 o 
   0  21   1     3153.29     3218.40     61.08 o 
   1  21   1     1149.81     1043.25     23.53 o 
   2  21   1      107.24       72.42     12.30 o 
   3  21   1       68.41      113.95     12.81 o 
   4  21   1     1196.25     1366.82     54.79 o 
   5  21   1      138.35      136.05     15.61 o 
   6  21   1      155.28      118.73     14.01 o 
   7  21   1        0.30        4.90     17.50 o 
   8  21   1        3.78       13.30     26.11 o 
   9  21   1       88.99       81.27     27.73 o 
  -9  22   1       90.50       69.83     25.64 o 
  -8  22   1       24.80       30.93     29.10 o 
  -7  22   1       66.17       92.37     16.58 o 
  -6  22   1      708.20      712.05     47.14 o 
  -5  22   1       14.26        1.35     16.12 o 
  -4  22   1      902.44      939.24     36.47 o 
  -3  22   1       61.24       70.73     10.94 o 
  -2  22   1      433.93      376.88     15.08 o 
  -1  22   1      929.92      818.48     21.27 o 
   0  22   1     5542.13     5344.84     81.68 o 
   1  22   1      137.43      139.03     10.16 o 
   2  22   1     3264.81     3142.61     78.16 o 
   3  22   1      149.86      137.85     12.99 o 
   4  22   1        4.71       -9.25      9.25 o 
   5  22   1      301.04      368.58     19.84 o 
   6  22   1       89.31       23.60     13.36 o 
   7  22   1      434.15      339.17     25.00 o 
   8  22   1       21.98        4.06     23.62 o 
   9  22   1       28.01        1.40     26.71 o 
  -9  23   1      199.54      157.04     54.12 o 
  -8  23   1      444.74      451.21     32.94 o 
  -7  23   1      123.33      112.76     16.30 o 
  -6  23   1      145.49      157.06     22.82 o 
  -5  23   1        8.35       20.72     13.38 o 
  -4  23   1       10.19       -4.88     13.34 o 
  -3  23   1     1776.02     1853.94     39.19 o 
  -2  23   1      735.10      818.86     21.37 o 
  -1  23   1     3002.69     2971.84     49.56 o 
   0  23   1     1584.65     1627.23     30.03 o 
   1  23   1     2254.48     2220.97     38.41 o 
   2  23   1     1005.62     1002.27     26.38 o 
   3  23   1      508.50      415.85     17.53 o 
   4  23   1       34.79       36.75     10.24 o 
   5  23   1      459.37      458.05     26.85 o 
   6  23   1       42.74       60.94     21.24 o 
   7  23   1       35.32       28.41     20.03 o 
   8  23   1       70.35      109.57     27.70 o 
  -8  24   1       47.89       31.02     29.17 o 
  -7  24   1        7.16       10.25     23.45 o 
  -6  24   1       99.28      103.82     23.92 o 
  -5  24   1      175.38      198.69     18.10 o 
  -4  24   1      482.12      502.03     18.94 o 
  -3  24   1      167.04      181.02     11.64 o 
  -2  24   1      835.03      906.23     24.84 o 
  -1  24   1      220.41      245.06     12.94 o 
   0  24   1       96.43      102.33     12.00 o 
   1  24   1     5710.41     6191.99    111.45 o 
   2  24   1      180.78      184.37     14.55 o 
   3  24   1        7.78       -3.73     11.10 o 
   4  24   1       60.57       32.21     11.43 o 
   5  24   1       25.16        1.18     12.46 o 
   6  24   1       82.73      102.22     23.39 o 
   7  24   1      317.05      341.53     25.58 o 
   8  24   1      210.82      210.45     33.65 o 
  -8  25   1       14.50       -2.86     26.66 o 
  -7  25   1       15.46        0.51     25.56 o 
  -6  25   1        4.91       14.30     14.53 o 
  -5  25   1        2.62       39.87     91.98 o 
  -4  25   1      172.85      187.88     22.17 o 
  -3  25   1      287.76      357.22     15.75 o 
  -2  25   1     1074.04      902.04     26.71 o 
  -1  25   1      614.97      531.16     20.89 o 
   0  25   1      827.53      899.09     21.64 o 
   1  25   1      485.73      393.84     14.45 o 
   2  25   1      105.70      160.90     13.18 o 
   3  25   1       93.62      129.66     14.15 o 
   4  25   1       11.82       10.31     14.21 o 
   5  25   1       13.55       20.58     14.85 o 
   6  25   1      150.04      117.89     36.08 o 
   7  25   1      256.66      285.38     29.49 o 
   8  25   1       45.50       38.27     30.31 o 
  -8  26   1       56.28       50.80     35.29 o 
  -7  26   1       11.29        3.04     31.62 o 
  -6  26   1        1.51       14.47     18.29 o 
  -5  26   1       84.78       78.47     16.93 o 
  -4  26   1       22.04       43.58     14.96 o 
  -3  26   1       31.84       39.56     12.77 o 
  -2  26   1      286.85      310.81     14.81 o 
  -1  26   1       36.53       36.45     11.60 o 
   0  26   1      388.45      382.68     12.74 o 
   1  26   1       54.52       33.23     10.39 o 
   2  26   1      820.26      877.88     24.58 o 
   3  26   1       34.55       35.32     12.96 o 
   4  26   1      671.46      748.86     43.70 o 
   5  26   1      229.90      215.65     21.70 o 
   6  26   1        0.76       25.86     19.42 o 
   7  26   1       76.97       75.69     23.86 o 
   8  26   1       30.74       46.03     35.21 o 
  -7  27   1       30.68       14.33     25.38 o 
  -6  27   1       39.99       45.57     20.94 o 
  -5  27   1      296.41      315.28     22.61 o 
  -4  27   1       10.04       94.90    116.04 o 
  -3  27   1      728.28      661.05     20.87 o 
  -2  27   1       40.19       30.51     14.21 o 
  -1  27   1       14.06       11.83     10.62 o 
   0  27   1      411.28      420.48     13.41 o 
   1  27   1      595.63      590.52     17.38 o 
   2  27   1      315.34      234.41     14.46 o 
   3  27   1      331.52      380.24     28.26 o 
   4  27   1       41.30       71.15     22.82 o 
   5  27   1      127.05      115.36     22.22 o 
   6  27   1      175.77      207.34     23.25 o 
   7  27   1       63.93       63.47     27.66 o 
  -7  28   1      133.88       78.66     25.34 o 
  -6  28   1      145.40      117.18     23.74 o 
  -5  28   1      120.99      157.28     21.37 o 
  -4  28   1      497.17      495.92     29.07 o 
  -3  28   1      196.26      188.55     15.45 o 
  -2  28   1     2541.57     2691.84    119.80 o 
  -1  28   1       66.97       68.01     11.39 o 
   0  28   1      861.06      813.53     20.75 o 
   1  28   1      814.63      909.85     22.76 o 
   2  28   1      137.42       93.14     10.47 o 
   3  28   1     1825.28     1910.43     47.35 o 
   4  28   1     1595.75     1614.24    112.35 o 
   5  28   1      128.85      121.00     20.40 o 
   6  28   1       11.76      -11.20     20.00 o 
   7  28   1      271.67      211.98     31.06 o 
  -7  29   1      208.56      221.23     29.85 o 
  -6  29   1       83.42       76.96     19.97 o 
  -5  29   1       10.87       16.66     16.11 o 
  -4  29   1        0.22       10.83     15.22 o 
  -3  29   1     1572.91     1725.08     45.39 o 
  -2  29   1      341.32      341.47     18.07 o 
  -1  29   1      954.14     1039.01     28.03 o 
   0  29   1     1202.35     1284.70     26.72 o 
   1  29   1       15.16       20.45     11.72 o 
   2  29   1     1685.97     1820.61     38.52 o 
   3  29   1      645.70      632.77     36.17 o 
   4  29   1      323.81      299.97     24.83 o 
   5  29   1       89.68       79.23     21.63 o 
   6  29   1      137.95      108.33     25.44 o 
   7  29   1        4.68      -11.76     31.00 o 
  -6  30   1       17.20      -14.18     25.39 o 
  -5  30   1       24.93       19.80     16.23 o 
  -4  30   1      226.45      206.57     22.36 o 
  -3  30   1      107.27       92.90     19.80 o 
  -2  30   1     2097.99     2452.42     51.80 o 
  -1  30   1       15.77       17.36     12.15 o 
   0  30   1      521.46      542.87     18.03 o 
   1  30   1       60.58       89.99     19.41 o 
   2  30   1       62.99       84.33     18.45 o 
   3  30   1      118.28      120.12     17.54 o 
   4  30   1       39.75       24.62     18.01 o 
   5  30   1      163.18      115.54     23.69 o 
   6  30   1       41.26      109.97     32.78 o 
  -6  31   1       45.07       28.68     25.94 o 
  -5  31   1       14.24       -3.23     17.58 o 
  -4  31   1      146.86      190.71     48.77 o 
  -3  31   1      530.89      560.28     48.43 o 
  -2  31   1        2.11        7.17     16.10 o 
  -1  31   1      543.98      563.65     21.63 o 
   0  31   1      211.60      214.46     13.86 o 
   1  31   1       67.22       80.05     17.72 o 
   2  31   1       70.77      105.70     19.78 o 
   3  31   1      180.82      219.25     20.76 o 
   4  31   1        0.92        0.35     18.79 o 
   5  31   1       60.49      100.20     23.73 o 
   6  31   1       20.91       44.72     20.73 o 
  -6  32   1        0.77       34.80     42.46 o 
  -5  32   1        2.30       14.98     17.06 o 
  -4  32   1      418.61      504.02     28.91 o 
  -3  32   1        3.90        0.51     18.51 o 
  -2  32   1      106.83       72.31     18.77 o 
  -1  32   1      101.65      127.08     15.06 o 
   0  32   1       20.34       35.60     11.77 o 
   1  32   1       79.90       59.26     18.00 o 
   2  32   1       73.70      104.96     16.09 o 
   3  32   1       49.64       57.16     14.65 o 
   4  32   1       22.52       25.59     20.76 o 
   5  32   1       33.33       66.89     21.93 o 
  -5  33   1       95.24       79.25     20.02 o 
  -4  33   1       10.84       39.58     27.93 o 
  -3  33   1      806.09      822.79     36.18 o 
  -2  33   1       27.82       56.02     17.47 o 
  -1  33   1      142.77      189.76     19.02 o 
   0  33   1      219.67      204.49     18.97 o 
   1  33   1      114.31       99.51     13.75 o 
   2  33   1       31.62       27.45     15.80 o 
   3  33   1      222.55      220.47     32.49 o 
   4  33   1      125.09      133.46     34.50 o 
   5  33   1       13.08       21.80     24.18 o 
  -4  34   1       60.14       16.50     22.97 o 
  -3  34   1        1.31       18.14     21.13 o 
  -2  34   1      189.21      164.98     20.40 o 
  -1  34   1       11.99       50.42     17.45 o 
   0  34   1       36.71       48.39     19.41 o 
   1  34   1      131.82      152.33     25.58 o 
   2  34   1      400.47      425.55     26.77 o 
   3  34   1      268.70      253.78     21.35 o 
   4  34   1      156.56      152.67     24.24 o 
  -4  35   1       20.56       23.43     20.85 o 
  -3  35   1       20.57       25.51     19.93 o 
  -2  35   1       13.73       37.95     21.75 o 
  -1  35   1      163.05      185.29     21.13 o 
   0  35   1      101.65      150.98     22.05 o 
   1  35   1      445.37      522.63     32.73 o 
   2  35   1       62.75       47.41     18.18 o 
   3  35   1        1.83      -16.15     22.99 o 
   4  35   1       62.28       44.37     31.26 o 
  -3  36   1        6.52       -0.99     24.11 o 
  -2  36   1       26.52       44.37     15.85 o 
  -1  36   1       20.24       14.23     19.93 o 
   0  36   1      198.70      276.18     46.28 o 
   1  36   1       26.09        3.89     18.85 o 
   2  36   1       34.73       74.96     21.09 o 
   3  36   1       34.20       16.65     26.02 o 
  -2  37   1       41.98       29.74     24.29 o 
  -1  37   1       36.18       31.17     19.90 o 
   0  37   1       53.92       56.74     24.88 o 
   1  37   1        0.83        0.52     16.21 o 
   2  37   1       48.23       83.98     39.75 o 
 -11   0   2       64.71       61.52     26.40 o 
 -10   0   2     1287.72     1348.31     79.55 o 
  -9   0   2       30.04       63.32     23.00 o 
  -8   0   2     2191.79     2365.16    131.34 o 
  -7   0   2       72.63      129.71     16.51 o 
  -6   0   2      159.13       77.58     15.82 o 
  -5   0   2    13373.24    15254.18    640.11 o 
  -4   0   2      645.49      652.79     25.87 o 
  -3   0   2     4703.34     5140.49    107.13 o 
  -2   0   2    16386.62    17171.25    408.87 o 
  -1   0   2      178.09       72.85     16.82 o 
   2   0   2     9001.33    10119.83    497.56 o 
   4   0   2      970.64      843.80     34.78 o 
   5   0   2      118.33      323.87   1396.79 o 
   6   0   2      158.08      119.41     17.78 o 
   7   0   2     6846.90     7507.93    218.85 o 
   8   0   2       30.68       15.82     18.27 o 
   9   0   2     2539.53     2587.56    124.56 o 
  10   0   2      628.70      580.79     44.24 o 
  11   0   2      127.73       67.48     28.28 o 
 -11   1   2      126.31      182.20     22.96 o 
 -10   1   2      275.55      298.13     20.30 o 
  -9   1   2      991.50     1041.27     29.84 o 
  -8   1   2      525.28      472.44     31.81 o 
  -7   1   2     5815.53     6327.96    154.05 o 
  -6   1   2      948.30     1069.73     26.25 o 
  -5   1   2     7189.57     7871.16    129.88 o 
  -4   1   2      112.96      191.09      6.03 o 
  -3   1   2     2075.75     2170.62     28.35 o 
  -2   1   2     9220.35    10813.48    187.02 o 
   1   1   2     6175.17     5244.45    749.70 o 
   2   1   2     4732.13     4903.40     61.14 o 
   3   1   2    17264.99    18546.96    662.48 o 
   4   1   2    21397.86    23487.51    790.22 o 
   5   1   2     2207.00     2432.21     80.91 o 
   6   1   2      578.22      718.05     17.90 o 
   7   1   2      286.47      273.12     17.10 o 
   8   1   2     3169.69     3194.97     99.59 o 
   9   1   2      609.43      660.92     22.59 o 
  10   1   2     1197.50     1106.96     35.91 o 
  11   1   2        0.70       -9.50     19.60 o 
 -11   2   2        6.76       13.63     18.13 o 
 -10   2   2       84.24       88.08     16.85 o 
  -9   2   2       70.86       82.57     14.31 o 
  -8   2   2       47.97       48.62     11.24 o 
  -7   2   2     1093.47     1067.09     57.10 o 
  -6   2   2     3632.48     3995.31    126.73 o 
  -5   2   2     2368.55     2324.00     77.97 o 
  -4   2   2     8372.55     8569.85    158.47 o 
  -3   2   2        7.21       16.33      2.50 o 
  -1   2   2      693.57      545.94     59.31 o 
   1   2   2      464.52      430.98     19.41 o 
   2   2   2    16971.76    18870.84    631.32 o 
   3   2   2      715.91      715.94     15.95 o 
   4   2   2       58.38       78.64      4.80 o 
   5   2   2     2334.77     2410.58     63.28 o 
   6   2   2      618.19      677.96     25.30 o 
   7   2   2      197.02      249.26     13.27 o 
   8   2   2      192.46      204.59     14.36 o 
   9   2   2      472.86      501.28     28.67 o 
  10   2   2        4.09        5.53     13.81 o 
  11   2   2      163.99      107.47     19.09 o 
 -11   3   2       99.18       53.15     16.72 o 
 -10   3   2       36.32        2.53     14.16 o 
  -9   3   2        2.80        8.95     14.17 o 
  -8   3   2      653.40      583.29     31.40 o 
  -7   3   2        5.69       -6.00      7.64 o 
  -6   3   2       41.50       18.12      6.88 o 
  -5   3   2     4227.73     5209.78    135.70 o 
  -4   3   2      198.27      133.22      4.48 o 
  -3   3   2     3368.75     3298.07     46.71 o 
  -2   3   2      855.04      809.14     12.66 o 
  -1   3   2     8348.36     6860.91   1101.94 o 
   1   3   2    10662.09    11844.02    396.18 o 
   2   3   2       59.98       62.07      3.20 o 
   3   3   2     9103.49    10374.16    264.24 o 
   4   3   2      416.21      570.27     18.83 o 
   5   3   2     1467.96     1418.20     31.48 o 
   6   3   2      442.44      356.04     12.38 o 
   7   3   2     1214.97     1381.50     48.83 o 
   8   3   2      236.13      160.87     15.81 o 
   9   3   2      148.89      184.12     16.37 o 
  10   3   2      202.68      229.89     28.33 o 
  11   3   2      107.59      103.78     18.89 o 
 -11   4   2       54.16       41.86     19.09 o 
 -10   4   2       73.14       68.52     15.89 o 
  -9   4   2       52.38       67.25     14.14 o 
  -8   4   2       64.41       80.17     13.12 o 
  -7   4   2      477.63      398.05     32.61 o 
  -6   4   2     8852.93     9698.50    247.82 o 
  -5   4   2     4340.03     4987.23     89.64 o 
  -4   4   2     1454.57     1512.76     50.99 o 
  -3   4   2      195.40      257.03      6.63 o 
  -2   4   2      415.34      361.27      9.47 o 
  -1   4   2      592.94      562.38     11.13 o 
   1   4   2     4995.92     5432.07    127.06 o 
   2   4   2      175.97      191.89      4.55 o 
   3   4   2      719.39      854.68     18.18 o 
   4   4   2     2053.47     2577.01     87.73 o 
   5   4   2     9672.48    11043.33    297.73 o 
   6   4   2     1587.57     1552.02     46.33 o 
   7   4   2      546.55      569.56     29.09 o 
   8   4   2       86.39       83.11     13.63 o 
   9   4   2      130.79      161.61     15.93 o 
  10   4   2       17.21       25.98     16.93 o 
  11   4   2      192.26      199.05     22.22 o 
 -11   5   2      130.23       95.59     19.82 o 
 -10   5   2      103.67       71.84     16.04 o 
  -9   5   2      562.18      631.73     24.76 o 
  -8   5   2      151.41      201.04     14.01 o 
  -7   5   2      291.40      283.52     20.88 o 
  -6   5   2       12.96        5.90      5.62 o 
  -5   5   2     3886.91     3844.31     64.26 o 
  -4   5   2      377.27      443.26     15.76 o 
  -3   5   2    10190.54    11434.20    199.78 o 
  -2   5   2      889.84      956.37     20.10 o 
  -1   5   2       21.43       22.80      1.87 o 
   2   5   2     5577.90     5801.45    128.79 o 
   3   5   2     2929.34     3106.47     53.05 o 
   4   5   2     4934.81     4668.14    100.55 o 
   5   5   2       56.88       91.66      8.77 o 
   6   5   2     6575.72     7443.74    154.55 o 
   7   5   2      565.91      454.27     19.22 o 
   8   5   2      226.33      203.27     14.73 o 
   9   5   2        0.20       30.24     13.42 o 
  10   5   2       64.48       69.42     19.19 o 
  11   5   2       81.13       54.83     19.33 o 
 -11   6   2      133.09      126.75     26.76 o 
 -10   6   2      198.53      172.87     17.89 o 
  -9   6   2      241.26      284.60     17.63 o 
  -8   6   2     2076.08     2236.43     91.92 o 
  -7   6   2        0.38       11.27      6.52 o 
  -6   6   2     8000.65     8325.23    203.77 o 
  -5   6   2      221.00      272.06      8.99 o 
  -4   6   2    16493.34    19378.15    665.75 o 
  -3   6   2        2.58        7.35      2.82 o 
  -2   6   2    15756.08    17044.34    594.93 o 
  -1   6   2     3768.00     3474.39    135.91 o 
   0   6   2     1045.35     1073.94     28.53 o 
   1   6   2     3823.29     3812.59     69.16 o 
   2   6   2     3089.35     3069.91     69.64 o 
   3   6   2     5737.96     5506.44    105.88 o 
   4   6   2     7125.78     7630.76    178.71 o 
   5   6   2     7971.42     8668.52    296.76 o 
   6   6   2      441.61      488.25     16.73 o 
   7   6   2     5650.01     6207.06    183.47 o 
   8   6   2      318.09      413.63     24.95 o 
   9   6   2      404.06      321.79     18.86 o 
  10   6   2       60.12       26.24     16.16 o 
  11   6   2       85.01       64.16     19.96 o 
 -11   7   2       15.71       12.67     18.25 o 
 -10   7   2        3.42      -13.62     16.17 o 
  -9   7   2       30.70        8.77     14.42 o 
  -8   7   2      305.90      272.90     15.16 o 
  -7   7   2      120.30      163.52     11.90 o 
  -6   7   2      959.92      955.01     31.74 o 
  -5   7   2     5227.06     5276.75     89.98 o 
  -4   7   2      692.87      633.70     12.97 o 
  -3   7   2     2887.83     2527.26     56.40 o 
  -2   7   2     2133.35     2236.00     51.13 o 
  -1   7   2     3916.37     3974.69     80.22 o 
   0   7   2     6231.93     6613.27    179.46 o 
   1   7   2      595.79      611.70     11.77 o 
   2   7   2     3550.29     3497.56     59.37 o 
   3   7   2    12389.70    12780.22    314.17 o 
   4   7   2     9153.85    10421.79    189.52 o 
   5   7   2       87.41       82.51      6.85 o 
   6   7   2     2976.68     3385.63    153.69 o 
   7   7   2     3744.25     3816.94     86.75 o 
   8   7   2      243.85      211.26     14.07 o 
   9   7   2      423.76      341.05     19.05 o 
  10   7   2       54.19       36.04     18.49 o 
  11   7   2      126.52      133.53     21.16 o 
 -11   8   2       45.36       40.29     17.78 o 
 -10   8   2      424.94      498.67     28.26 o 
  -9   8   2       71.64       34.41     13.99 o 
  -8   8   2      224.02      167.23     13.87 o 
  -7   8   2     8756.63     9687.92    269.36 o 
  -6   8   2      463.43      428.68     18.14 o 
  -5   8   2        0.12       -0.35      7.02 o 
  -4   8   2     4248.53     4088.15    115.86 o 
  -3   8   2     9942.43    11137.55    285.51 o 
  -2   8   2      303.65      171.05      4.75 o 
   3   8   2       20.25       35.19      3.88 o 
   4   8   2    19597.20    23400.59    604.91 o 
   5   8   2     1711.25     1965.53    107.21 o 
   6   8   2     5347.06     5958.47    203.29 o 
   7   8   2     2035.89     2234.34     69.81 o 
   8   8   2      278.21      341.94     16.44 o 
   9   8   2      100.68       77.10     13.35 o 
  10   8   2      181.31      182.22     20.02 o 
  11   8   2        7.90       44.49     18.38 o 
 -11   9   2       23.01       -7.94     24.08 o 
 -10   9   2       81.99       80.58     17.15 o 
  -9   9   2      180.59      158.53     17.38 o 
  -8   9   2        0.88       -1.06     11.04 o 
  -7   9   2       77.88      112.77     11.22 o 
  -6   9   2     4713.58     5182.96    170.11 o 
  -5   9   2       25.81      121.46      9.97 o 
  -4   9   2      164.86      118.72      7.20 o 
  -3   9   2     5875.20     5314.88    117.85 o 
  -2   9   2    11988.46    13150.24    222.58 o 
  -1   9   2     2974.71     2834.65     50.89 o 
   1   9   2     9301.69     9236.16    190.52 o 
   2   9   2     1675.21     1854.64     42.81 o 
   4   9   2     5184.34     5927.28    108.04 o 
   5   9   2     1399.59     1333.69     68.79 o 
   6   9   2       40.05       41.88      9.33 o 
   7   9   2     2447.16     2484.94     75.71 o 
   8   9   2       19.24       11.76     12.40 o 
   9   9   2      268.58      240.15     17.05 o 
  10   9   2      213.08      250.64     20.96 o 
  11   9   2      250.01      159.66     34.99 o 
 -11  10   2        1.32        9.39     21.81 o 
 -10  10   2       18.19       -5.94     18.01 o 
  -9  10   2      224.33      212.29     16.62 o 
  -8  10   2      469.89      480.59     26.37 o 
  -7  10   2     1314.36     1282.80     36.44 o 
  -6  10   2     1016.64     1106.48     26.93 o 
  -5  10   2        4.09       -2.30      8.50 o 
  -4  10   2     6318.30     6813.99    191.87 o 
  -3  10   2     2908.14     2898.35     91.86 o 
  -2  10   2    21439.53    23702.33    820.87 o 
  -1  10   2     1135.74     1045.33     19.79 o 
   0  10   2      750.03      730.24     15.78 o 
   1  10   2     2817.83     2777.98     73.54 o 
   2  10   2     9301.67     9656.00    156.25 o 
   3  10   2     4374.65     4116.35    128.17 o 
   4  10   2     5095.95     5647.11    171.87 o 
   5  10   2      201.33      168.56      8.25 o 
   6  10   2      799.08      791.81     25.07 o 
   7  10   2     1172.70     1147.59     37.61 o 
   8  10   2      109.26       92.76     12.51 o 
   9  10   2        5.70       -8.27     12.31 o 
  10  10   2      101.07       69.08     19.42 o 
 -10  11   2        0.75        5.16     17.56 o 
  -9  11   2     1463.69     1453.92     38.14 o 
  -8  11   2      173.54      193.73     15.23 o 
  -7  11   2      443.89      524.38     18.68 o 
  -6  11   2      658.23      780.16     23.06 o 
  -5  11   2      748.81      535.48     15.90 o 
  -4  11   2     7405.67     7347.86    123.69 o 
  -3  11   2     9351.89    10437.42    284.87 o 
  -2  11   2      918.43      973.07     17.58 o 
  -1  11   2     6168.42     5757.35    156.82 o 
   1  11   2      175.95      152.29      5.01 o 
   2  11   2    13165.57    14615.23    297.27 o 
   3  11   2     8641.73     8640.00    196.70 o 
   4  11   2      139.98       69.53      7.52 o 
   5  11   2     1504.00     1625.46     84.59 o 
   6  11   2     2938.42     3116.23    101.48 o 
   7  11   2      800.55      761.26     28.95 o 
   8  11   2      865.73      830.52     25.35 o 
   9  11   2      112.09      120.25     15.06 o 
  10  11   2        0.81       -8.88     16.23 o 
 -10  12   2        5.47        4.00     16.95 o 
  -9  12   2        1.48       26.66     15.73 o 
  -8  12   2      998.01     1141.76     70.09 o 
  -7  12   2      929.56      981.00     36.88 o 
  -6  12   2     5869.79     5967.26    161.41 o 
  -5  12   2      348.27      261.60     13.40 o 
  -4  12   2     3245.50     3399.58     66.48 o 
  -3  12   2       76.44       31.43      5.64 o 
  -2  12   2    14019.49    14234.67    397.22 o 
  -1  12   2    17386.17    15458.89    370.74 o 
   0  12   2     7286.54     6976.62    321.25 o 
   2  12   2       26.59       62.37      4.32 o 
   3  12   2     6160.82     6121.12    191.98 o 
   4  12   2      702.66      649.30     27.66 o 
   5  12   2     1566.41     1488.78     74.77 o 
   6  12   2      139.81      138.75     13.25 o 
   7  12   2      314.95      301.90     14.63 o 
   8  12   2      836.14      870.51     33.78 o 
   9  12   2       84.04       62.11     12.42 o 
  10  12   2       20.33       30.87     16.11 o 
 -10  13   2        2.06      -19.47     19.47 o 
  -9  13   2     1049.92     1013.33     31.89 o 
  -8  13   2      471.34      510.09     20.26 o 
  -7  13   2     1024.49     1026.06     33.31 o 
  -6  13   2       34.61       50.08     13.01 o 
  -5  13   2     1847.96     1798.71     40.81 o 
  -4  13   2     1540.89     1863.98     67.32 o 
  -3  13   2     4896.07     4353.45    153.32 o 
  -2  13   2        7.97        8.81      4.45 o 
  -1  13   2        8.29       14.81      4.31 o 
   0  13   2     7451.66     7481.00    102.45 o 
   1  13   2     5509.47     5671.31    143.92 o 
   2  13   2     4733.36     4598.28    221.85 o 
   3  13   2     2657.21     2741.12    130.31 o 
   4  13   2      242.37      191.66     13.99 o 
   5  13   2     2449.47     2282.55     90.26 o 
   6  13   2     4465.02     5026.20     92.96 o 
   7  13   2       74.06       61.04     12.26 o 
   8  13   2      346.48      365.00     25.63 o 
   9  13   2       86.84       82.61     26.06 o 
  10  13   2       34.89       26.97     20.36 o 
 -10  14   2       42.26       52.94     20.04 o 
  -9  14   2       49.36       25.06     16.56 o 
  -8  14   2       46.95       46.05     14.76 o 
  -7  14   2       93.78      107.50     15.21 o 
  -6  14   2      781.98      882.16     47.80 o 
  -5  14   2      239.98      321.59     15.52 o 
  -4  14   2     3056.07     3176.62     84.24 o 
  -3  14   2      961.98      992.20     48.27 o 
  -2  14   2     2141.28     2432.75     79.58 o 
  -1  14   2     2391.66     2320.32     48.12 o 
   0  14   2     9039.70     9418.09    400.60 o 
   1  14   2       42.03       57.42      7.12 o 
   2  14   2     1441.11     1305.77     52.13 o 
   3  14   2     2787.53     2819.31    161.08 o 
   4  14   2      194.40      193.09     13.58 o 
   5  14   2      424.38      549.93     29.86 o 
   6  14   2        4.31       24.35     12.42 o 
   7  14   2      355.79      380.25     17.70 o 
   8  14   2       63.06       81.64     14.28 o 
   9  14   2      397.01      393.90     19.13 o 
  10  14   2       22.90       33.37     17.32 o 
 -10  15   2        9.62       -4.28     20.20 o 
  -9  15   2        3.08       -1.79     19.01 o 
  -8  15   2       12.44       23.83     16.63 o 
  -7  15   2       87.11       63.21     13.73 o 
  -6  15   2       72.77       79.57     15.40 o 
  -5  15   2       20.18       49.30     10.14 o 
  -4  15   2      124.78      169.70      8.40 o 
  -3  15   2      626.37      608.84     25.91 o 
  -2  15   2        1.58        3.97      6.14 o 
  -1  15   2      518.34      479.57     15.93 o 
   0  15   2      176.90      209.56     10.68 o 
   1  15   2     4010.05     3702.14     66.76 o 
   2  15   2     2690.79     2337.29     71.51 o 
   3  15   2       95.23      121.90      7.24 o 
   4  15   2      141.38      144.43     13.77 o 
   5  15   2     1059.74      958.32     40.28 o 
   6  15   2      301.00      335.76     18.73 o 
   7  15   2      359.03      359.99     17.99 o 
   8  15   2      136.81      182.43     16.34 o 
   9  15   2       11.18       23.29     17.85 o 
  10  15   2       57.58       56.60     18.51 o 
 -10  16   2      104.18       65.01     26.37 o 
  -9  16   2       19.14       21.10     21.69 o 
  -8  16   2      310.55      279.32     19.87 o 
  -7  16   2       30.92       17.44     16.71 o 
  -6  16   2      828.97      775.86     26.48 o 
  -5  16   2     1344.99     1293.15     41.23 o 
  -4  16   2       53.52       66.80     13.57 o 
  -3  16   2       95.00      128.92      8.12 o 
  -2  16   2     4735.41     4687.85     91.77 o 
  -1  16   2     2099.85     2146.39     59.12 o 
   0  16   2     2147.63     2273.37     55.93 o 
   2  16   2       14.69       21.76      5.31 o 
   3  16   2     1583.79     1439.61     44.62 o 
   4  16   2      129.12       95.66     10.03 o 
   5  16   2     1024.62      986.73     45.10 o 
   6  16   2        0.31       -5.26     11.05 o 
   7  16   2     1865.88     2000.18     73.71 o 
   8  16   2      692.52      621.99     28.66 o 
   9  16   2      417.82      388.20     24.07 o 
  10  16   2       23.01       -9.98     30.98 o 
 -10  17   2      116.79       96.20     21.23 o 
  -9  17   2      123.92      104.53     20.28 o 
  -8  17   2        2.22      -13.58     14.40 o 
  -7  17   2     1091.15     1263.78     47.69 o 
  -6  17   2        9.38       11.35     12.68 o 
  -5  17   2      137.14      163.80     12.51 o 
  -4  17   2      395.40      522.30     24.13 o 
  -3  17   2      795.51      799.15     27.39 o 
  -2  17   2        8.52       -6.85      6.85 o 
   0  17   2      958.89      850.03     16.83 o 
   1  17   2        5.02       -6.44      6.44 o 
   2  17   2     3886.69     3689.44     75.76 o 
   3  17   2     2376.19     2609.33    131.06 o 
   4  17   2      128.29       85.01     15.70 o 
   5  17   2      215.33      259.08     27.56 o 
   6  17   2       50.33       18.41     15.66 o 
   7  17   2       34.70       22.14     13.28 o 
   8  17   2     1138.90     1118.04     47.46 o 
   9  17   2      197.15      189.79     19.31 o 
  10  17   2      431.60      267.72     53.10 o 
 -10  18   2       74.05      111.82     33.00 o 
  -9  18   2       37.02       40.63     19.44 o 
  -8  18   2     1304.43     1293.54     52.02 o 
  -7  18   2      362.34      338.81     19.33 o 
  -6  18   2     1063.99     1054.74     47.78 o 
  -5  18   2      117.48       99.57     11.42 o 
  -4  18   2      235.61      241.42     12.01 o 
  -3  18   2      294.87      251.58     17.49 o 
  -2  18   2     8833.35     8586.96    227.29 o 
  -1  18   2     1395.39     1380.09     38.22 o 
   0  18   2     4615.02     4217.01     62.15 o 
   1  18   2     7075.14     7357.23    135.89 o 
   2  18   2      615.66      565.44     16.37 o 
   3  18   2     1084.41     1081.90     40.67 o 
   4  18   2      269.84      226.11     24.51 o 
   5  18   2        1.52       10.57     10.99 o 
   6  18   2       13.55        9.95     14.71 o 
   7  18   2      580.75      651.16     45.00 o 
   8  18   2       10.07      -14.86     14.86 o 
   9  18   2      152.64      186.15     28.49 o 
  -9  19   2      105.58       92.44     16.95 o 
  -8  19   2       97.57      143.48     18.48 o 
  -7  19   2      336.73      380.26     20.86 o 
  -6  19   2        2.69       14.32     15.03 o 
  -5  19   2      734.17      799.39     30.51 o 
  -4  19   2       29.22       33.86     13.33 o 
  -3  19   2      164.89      128.90      8.89 o 
  -2  19   2      323.90      297.93     12.52 o 
  -1  19   2      191.13      151.93      9.06 o 
   0  19   2      810.84      780.73     20.28 o 
   1  19   2      446.86      414.66     15.73 o 
   2  19   2       53.61       54.82      7.13 o 
   3  19   2       18.55       27.52      9.34 o 
   4  19   2       32.41       34.85     11.58 o 
   5  19   2      151.36      154.75     12.14 o 
   6  19   2       37.46       19.90     15.23 o 
   7  19   2        8.97       -4.51     16.81 o 
   8  19   2       27.28       43.20     16.99 o 
   9  19   2       12.36      -20.15     20.15 o 
  -9  20   2       12.81       42.71     17.88 o 
  -8  20   2       37.03       33.82     18.08 o 
  -7  20   2       27.10       11.38     13.62 o 
  -6  20   2      596.81      728.90     35.74 o 
  -5  20   2     2527.46     2339.96     95.02 o 
  -4  20   2       62.18       51.20     11.08 o 
  -3  20   2        0.14       14.16      9.96 o 
  -2  20   2     1042.27     1085.00     25.15 o 
  -1  20   2     1328.91     1237.95     35.59 o 
   0  20   2     2399.70     2333.89     37.13 o 
   1  20   2     2092.61     2227.61     39.70 o 
   2  20   2      453.65      497.33     16.52 o 
   3  20   2      473.72      595.50     26.82 o 
   4  20   2      155.59      162.76     11.69 o 
   5  20   2      323.10      346.63     29.25 o 
   6  20   2      307.45      263.83     33.29 o 
   7  20   2      700.65      745.12     44.41 o 
   8  20   2        0.19      -10.10     28.66 o 
   9  20   2        0.98      -25.00     25.00 o 
  -9  21   2      135.35       92.79     20.65 o 
  -8  21   2       77.38       80.92     17.05 o 
  -7  21   2     1037.74     1059.16     33.37 o 
  -6  21   2      152.84      118.63     14.72 o 
  -5  21   2      155.28      195.74     14.47 o 
  -4  21   2     1430.70     1467.74     38.45 o 
  -3  21   2        0.92        6.70      9.03 o 
  -2  21   2      477.95      541.17     17.87 o 
  -1  21   2     1361.03     1273.25     27.35 o 
   0  21   2       81.33       62.15      8.24 o 
   1  21   2     3452.97     3391.01     61.03 o 
   2  21   2      130.77       88.07      8.84 o 
   3  21   2       26.95       32.19     11.65 o 
   4  21   2       11.82       -1.52     11.13 o 
   5  21   2       31.64       45.11     13.07 o 
   6  21   2        1.88       -6.84     17.00 o 
   7  21   2      529.83      526.04     33.09 o 
   8  21   2      220.96      195.44     32.80 o 
   9  21   2        0.45        0.68     26.40 o 
  -9  22   2       18.61       15.66     22.18 o 
  -8  22   2      351.92      300.35     22.38 o 
  -7  22   2      204.09      211.51     18.60 o 
  -6  22   2      196.83      183.66     19.51 o 
  -5  22   2      470.12      518.15     40.66 o 
  -4  22   2      236.21      196.48     14.36 o 
  -3  22   2      253.70      291.31     14.21 o 
  -2  22   2      129.15      108.76     10.75 o 
  -1  22   2      513.96      429.54     20.39 o 
   0  22   2     4213.95     4328.93     79.33 o 
   1  22   2      540.95      526.02     14.23 o 
   2  22   2      221.61      131.71     13.85 o 
   3  22   2      615.34      690.41     22.24 o 
   4  22   2      172.01      187.15     14.15 o 
   5  22   2      317.72      334.47     20.81 o 
   6  22   2     1350.72     1487.44     59.37 o 
   7  22   2       97.81       70.55     22.89 o 
   8  22   2        6.76       26.80     21.04 o 
   9  22   2       17.29        2.39     27.24 o 
  -9  23   2       21.22       27.99     46.28 o 
  -8  23   2        1.28       -6.50     22.04 o 
  -7  23   2        0.61       -8.01     16.64 o 
  -6  23   2        7.31      -16.37     17.03 o 
  -5  23   2      185.76      143.14     16.04 o 
  -4  23   2       10.72       31.98     13.76 o 
  -3  23   2      241.46      180.11     13.29 o 
  -2  23   2     2482.95     2704.29     79.07 o 
  -1  23   2     1531.53     1445.00     27.60 o 
   0  23   2     4809.76     5109.82     79.55 o 
   1  23   2     1514.57     1527.07     27.70 o 
   2  23   2     2003.21     1839.79     38.96 o 
   3  23   2       51.28       11.42     12.58 o 
   4  23   2     1071.07      976.82     37.29 o 
   5  23   2      198.23      248.13     18.76 o 
   6  23   2      528.63      550.77     50.47 o 
   7  23   2       46.99       20.52     22.33 o 
   8  23   2       14.74       11.04     29.53 o 
  -8  24   2       17.60       88.19     33.68 o 
  -7  24   2        0.69       17.83     19.67 o 
  -6  24   2       84.96      105.22     20.40 o 
  -5  24   2      120.20      148.76     19.09 o 
  -4  24   2      957.40     1058.74     37.45 o 
  -3  24   2      435.49      475.82     25.19 o 
  -2  24   2        6.20      -10.90     12.27 o 
  -1  24   2      418.46      501.01     16.99 o 
   0  24   2      940.42      967.50     21.76 o 
   1  24   2       59.52       21.89      9.31 o 
   2  24   2     1337.81     1419.91     39.92 o 
   3  24   2       46.73       52.74     11.42 o 
   4  24   2       74.05       68.18     12.47 o 
   5  24   2     1869.36     2116.32     53.29 o 
   6  24   2      149.27      157.16     20.04 o 
   7  24   2      204.06      200.55     27.09 o 
   8  24   2      134.02       97.20     31.16 o 
  -8  25   2        0.57       -1.81     33.18 o 
  -7  25   2      237.39      235.97     25.65 o 
  -6  25   2      242.56      270.50     22.14 o 
  -5  25   2     1099.91     1286.21    128.23 o 
  -4  25   2       76.63      136.03     16.42 o 
  -3  25   2      322.51      321.26     17.98 o 
  -2  25   2     3577.52     3804.71    106.30 o 
  -1  25   2       14.03       18.27      9.55 o 
   0  25   2      663.64      641.83     17.15 o 
   1  25   2      178.47      177.25     13.16 o 
   2  25   2       28.08        7.99      9.62 o 
   3  25   2      186.63      244.13     17.96 o 
   4  25   2     4490.82     4858.40     94.02 o 
   5  25   2      299.83      262.55     40.21 o 
   6  25   2       65.95       50.90     18.54 o 
   7  25   2      499.72      435.15     61.33 o 
   8  25   2       48.96       42.28     24.86 o 
  -8  26   2        5.69      -18.60     42.22 o 
  -7  26   2       32.18       18.80     24.63 o 
  -6  26   2        0.33        5.73     14.51 o 
  -5  26   2        0.03      -10.52     18.57 o 
  -4  26   2      369.72      399.52     28.89 o 
  -3  26   2     1408.07     1595.17     50.37 o 
  -2  26   2      391.17      344.92     21.24 o 
  -1  26   2       45.95       73.35     11.39 o 
   0  26   2      584.90      601.33     18.33 o 
   1  26   2        7.80        4.30      9.58 o 
   2  26   2      419.86      432.05     17.64 o 
   3  26   2      127.15      124.91     12.98 o 
   4  26   2      433.25      392.62     36.12 o 
   5  26   2      183.64      176.07     20.94 o 
   6  26   2      257.29      280.08     36.00 o 
   7  26   2        1.39        1.47     22.86 o 
   8  26   2        0.72       30.76     33.95 o 
  -7  27   2        5.43       51.84     28.51 o 
  -6  27   2        2.96       11.63     17.88 o 
  -5  27   2        1.43        9.76     14.57 o 
  -4  27   2       19.09       16.32     12.37 o 
  -3  27   2        4.14       13.45     20.12 o 
  -2  27   2      673.87      680.48     22.07 o 
  -1  27   2       84.98       85.39     12.11 o 
   0  27   2      277.78      245.83     11.09 o 
   1  27   2       45.55       53.12     10.43 o 
   2  27   2       29.18       43.61     10.15 o 
   3  27   2       56.19       64.97     17.36 o 
   4  27   2       10.31        0.85     17.55 o 
   5  27   2        7.44        4.20     18.98 o 
   6  27   2       10.28       -8.58     26.89 o 
   7  27   2        1.86       -6.52     20.38 o 
  -7  28   2       46.80       31.83     24.77 o 
  -6  28   2        9.51       28.57     22.88 o 
  -5  28   2       86.67       97.38     22.52 o 
  -4  28   2      123.68      125.33     16.85 o 
  -3  28   2        0.01        9.94     11.44 o 
  -2  28   2       29.45       35.26     11.58 o 
  -1  28   2      587.75      629.39     18.94 o 
   0  28   2       26.91       29.67      9.20 o 
   1  28   2        6.14        9.57     10.48 o 
   2  28   2      160.81      154.36     14.23 o 
   3  28   2       38.24       48.52     18.67 o 
   4  28   2       14.35       10.93     19.26 o 
   5  28   2        7.73        9.20     22.06 o 
   6  28   2       49.55       61.06     22.16 o 
   7  28   2       43.73        7.98     25.41 o 
  -7  29   2        1.16        0.63     26.71 o 
  -6  29   2        0.19       15.04     20.50 o 
  -5  29   2       39.37       21.59     21.65 o 
  -4  29   2       17.90       19.03     15.66 o 
  -3  29   2      452.76      473.71     28.18 o 
  -2  29   2      527.95      482.45     22.76 o 
  -1  29   2       10.11        5.07     12.36 o 
   0  29   2       74.52       78.82     10.03 o 
   1  29   2        0.09        4.75     12.64 o 
   2  29   2       58.48       81.59     15.88 o 
   3  29   2       19.91       -3.91     20.26 o 
   4  29   2       20.16       16.16     17.63 o 
   5  29   2      315.82      249.16     24.51 o 
   6  29   2       88.52      105.52     26.05 o 
   7  29   2        0.84       47.73     30.25 o 
  -6  30   2      149.44      172.89     24.27 o 
  -5  30   2       21.44       18.25     21.05 o 
  -4  30   2       73.24       90.17     21.47 o 
  -3  30   2       49.75       45.15     14.62 o 
  -2  30   2       13.45      -12.30     12.30 o 
  -1  30   2        8.32      -11.31     11.31 o 
   0  30   2        5.18       17.01      9.50 o 
   1  30   2        0.13       -5.05     15.41 o 
   2  30   2       93.09       82.15     16.25 o 
   3  30   2      114.45      119.18     19.48 o 
   4  30   2      202.09      184.20     21.01 o 
   5  30   2      260.61      234.95     23.46 o 
   6  30   2        2.03        2.90     24.65 o 
  -6  31   2        0.31       -6.71     24.42 o 
  -5  31   2       11.66       24.55     20.47 o 
  -4  31   2        0.74        9.49     21.28 o 
  -3  31   2        1.08       16.65     14.58 o 
  -2  31   2       40.71       46.82     13.81 o 
  -1  31   2       56.65       69.48     12.26 o 
   0  31   2        2.13       -3.09     12.55 o 
   1  31   2        0.94       -7.09     14.07 o 
   2  31   2       36.69       22.76     17.33 o 
   3  31   2        5.56        1.62     12.56 o 
   4  31   2        0.00      -15.20     15.20 o 
   5  31   2      139.26      162.90     27.43 o 
   6  31   2        0.04       13.42     24.74 o 
  -5  32   2        2.86      -20.81     20.81 o 
  -4  32   2        0.18       11.93     19.88 o 
  -3  32   2       78.43      122.16     19.56 o 
  -2  32   2       40.12       49.54     15.77 o 
  -1  32   2      303.17      301.66     17.38 o 
   0  32   2        7.49       10.74     13.01 o 
   1  32   2       33.74       22.01     15.02 o 
   2  32   2        1.83       42.59     18.25 o 
   3  32   2       45.68       83.18     21.08 o 
   4  32   2      247.82      305.20     26.97 o 
   5  32   2      103.11      199.22     36.75 o 
  -5  33   2      332.19      291.69     24.41 o 
  -4  33   2      131.80      111.69     28.77 o 
  -3  33   2       47.24       64.68     15.51 o 
  -2  33   2      272.34      278.04     19.87 o 
  -1  33   2       34.99       31.67     13.41 o 
   0  33   2      214.53      216.47     16.02 o 
   1  33   2      117.76       87.72     17.19 o 
   2  33   2        0.13       -1.13     17.03 o 
   3  33   2      209.65      243.40     19.54 o 
   4  33   2      200.78      187.05     24.30 o 
   5  33   2       14.74       24.39     27.04 o 
  -4  34   2       34.25       41.43     23.07 o 
  -3  34   2      242.78      242.33     23.88 o 
  -2  34   2      203.00      206.96     22.30 o 
  -1  34   2      440.94      476.90     50.42 o 
   0  34   2       55.24       70.73     14.10 o 
   1  34   2      226.26      275.06     25.16 o 
   2  34   2       92.44       90.88     24.55 o 
   3  34   2       14.95       50.97     22.77 o 
   4  34   2        6.50       15.85     26.94 o 
  -4  35   2       79.00       39.32     31.07 o 
  -3  35   2        0.04      -17.93     17.93 o 
  -2  35   2      121.03      144.63     20.44 o 
  -1  35   2       70.27       63.76     17.29 o 
   0  35   2       23.28        5.49     18.91 o 
   1  35   2      108.59       78.11     19.97 o 
   2  35   2      106.16      115.37     19.40 o 
   3  35   2       18.27       25.82     17.91 o 
   4  35   2      107.63      118.41     37.32 o 
  -3  36   2       75.69       59.16     26.57 o 
  -2  36   2        0.23       17.25     17.56 o 
  -1  36   2        1.04       -0.58     19.98 o 
   0  36   2        5.75        9.50     21.05 o 
   1  36   2        0.01       -3.58     21.77 o 
   2  36   2        0.26       10.82     20.73 o 
   3  36   2       80.06       60.12     32.14 o 
  -1  37   2      121.69      150.77     28.57 o 
   0  37   2        2.57        4.92     21.51 o 
   1  37   2        2.43      -16.32     22.16 o 
 -11   1   3      224.32      161.11     20.50 o 
 -10   1   3      219.31      182.60     16.60 o 
  -9   1   3      280.82      273.14     16.34 o 
  -8   1   3      728.67      668.48     27.76 o 
  -7   1   3       18.99       29.01      9.74 o 
  -6   1   3      215.27      252.30     12.47 o 
  -5   1   3      827.96      811.99     24.70 o 
  -4   1   3     1435.29     1572.51     39.58 o 
  -3   1   3     1668.42     2002.35     27.44 o 
  -2   1   3    14268.60    15028.76    301.18 o 
  -1   1   3     9673.32     8550.66   1556.27 o 
   0   1   3     1402.81     1247.55    136.38 o 
   2   1   3     9838.64    11296.07    232.85 o 
   3   1   3     3478.99     3868.95     59.36 o 
   4   1   3       39.56       47.33      4.43 o 
   5   1   3       50.09       25.35      6.22 o 
   6   1   3      108.38      110.62      9.81 o 
   7   1   3      236.08      177.09     12.90 o 
   8   1   3       83.69       88.35     15.44 o 
   9   1   3      273.82      267.92     18.30 o 
  10   1   3      187.35      162.37     17.97 o 
  11   1   3        1.72      -20.70     20.70 o 
 -11   2   3       60.83       85.66     17.51 o 
 -10   2   3        0.33        4.88     13.84 o 
  -9   2   3      197.27      242.77     22.71 o 
  -8   2   3       19.58       44.92     12.00 o 
  -7   2   3       15.85        1.06      8.43 o 
  -6   2   3      478.78      409.36     22.44 o 
  -5   2   3     1848.11     1340.54     53.59 o 
  -4   2   3      486.77      348.33      7.38 o 
  -3   2   3     4790.09     4551.92     82.47 o 
  -2   2   3     3060.85     3385.98     66.24 o 
  -1   2   3     5834.28     5627.93    182.09 o 
   0   2   3      363.87      286.47     30.77 o 
   1   2   3       15.53       15.50      2.86 o 
   2   2   3      214.07      258.61      6.87 o 
   3   2   3      119.42      108.45      4.86 o 
   4   2   3     3922.80     4293.96    109.46 o 
   5   2   3     1207.27     1285.77     39.73 o 
   6   2   3     1887.79     2222.12     79.83 o 
   7   2   3     2344.90     2378.85     78.98 o 
   8   2   3      220.99      195.11     14.95 o 
   9   2   3        4.43        0.21     15.44 o 
  10   2   3       14.73       -7.02     14.34 o 
  11   2   3       10.65        4.31     19.34 o 
 -11   3   3      274.63      255.68     23.22 o 
 -10   3   3      706.83      688.78     25.16 o 
  -9   3   3      807.10      777.58     33.38 o 
  -8   3   3     2404.57     2665.59     90.08 o 
  -7   3   3     2158.80     2122.98    111.78 o 
  -6   3   3      363.93      357.61     17.22 o 
  -5   3   3       16.46       24.09      5.48 o 
  -4   3   3    21628.70    22896.35   1794.77 o 
  -3   3   3     1331.22     1217.89     23.81 o 
  -2   3   3     3638.20     4293.00     86.40 o 
  -1   3   3      388.15      417.87     11.58 o 
   0   3   3       74.03       64.83      4.40 o 
   1   3   3      312.00      404.26     11.65 o 
   3   3   3     2699.93     3239.89     75.95 o 
   4   3   3     1301.76     1525.68     48.88 o 
   5   3   3     3089.62     3401.65    127.18 o 
   6   3   3        8.39        1.13      8.05 o 
   7   3   3       67.72       94.89     11.83 o 
   8   3   3       94.24      123.15     13.76 o 
   9   3   3      667.80      707.52     25.81 o 
  10   3   3      161.12      132.49     20.34 o 
  11   3   3        0.55      -11.79     18.83 o 
 -11   4   3       12.73       -1.71     18.52 o 
 -10   4   3        0.05       -5.49     15.49 o 
  -9   4   3       34.89       28.01     14.92 o 
  -8   4   3     2619.44     2475.50     58.33 o 
  -7   4   3       46.70      102.10     12.00 o 
  -6   4   3     3144.63     3757.70     76.28 o 
  -5   4   3    10747.09    12392.90    224.74 o 
  -4   4   3      186.21      318.14      8.70 o 
  -3   4   3    17174.33    16336.13   1106.77 o 
  -2   4   3     5438.97     5462.59    145.45 o 
  -1   4   3     1615.72     1619.73     41.48 o 
   0   4   3      438.79      343.84      8.70 o 
   1   4   3    11770.29    13171.23    467.47 o 
   2   4   3       47.92       36.96      2.78 o 
   3   4   3       39.73       76.49      3.64 o 
   4   4   3     5702.24     5906.43    159.68 o 
   5   4   3       82.25       69.82      7.92 o 
   6   4   3     4934.39     5023.32    126.96 o 
   7   4   3       16.35       25.22     10.91 o 
   8   4   3        3.82       17.77     11.90 o 
   9   4   3       23.85       34.54     14.74 o 
  10   4   3       61.62       77.36     18.92 o 
  11   4   3        4.74       11.55     16.88 o 
 -11   5   3        1.70        8.91     17.71 o 
 -10   5   3        4.98       14.28     16.32 o 
  -9   5   3       11.80        9.03     13.49 o 
  -8   5   3       18.95       36.73     11.90 o 
  -7   5   3     1399.85     1298.87     55.35 o 
  -6   5   3     1743.06     1705.24     56.74 o 
  -5   5   3     1801.00     1854.87     38.93 o 
  -4   5   3     2736.78     2505.18     81.96 o 
  -3   5   3      250.50      260.42      5.48 o 
  -2   5   3      942.30      929.86     28.49 o 
  -1   5   3     5858.70     5517.84    215.81 o 
   0   5   3      757.56      652.39     26.15 o 
   1   5   3     1013.43      957.08     28.74 o 
   2   5   3     9015.33     9921.56    160.70 o 
   3   5   3     1630.49     1647.37     23.36 o 
   4   5   3     8584.08    10376.58    280.96 o 
   5   5   3     8459.21     9032.18    276.76 o 
   6   5   3      171.61      148.15     10.47 o 
   7   5   3     2038.99     2011.28     52.09 o 
   8   5   3        7.60        3.82     11.74 o 
   9   5   3        3.38       -0.17     15.17 o 
  10   5   3       80.44       43.40     18.76 o 
  11   5   3       21.03       -5.45     17.34 o 
 -11   6   3        3.25       -3.48     18.74 o 
 -10   6   3        0.08       -6.81     16.15 o 
  -9   6   3      216.75      207.65     19.71 o 
  -8   6   3     1183.52     1288.96     31.82 o 
  -7   6   3       39.09       44.17      7.81 o 
  -6   6   3      156.35      145.33     11.78 o 
  -5   6   3     4030.68     4381.64    113.39 o 
  -4   6   3      605.71      739.40     28.13 o 
  -3   6   3     6727.85     7409.54    188.06 o 
  -2   6   3      373.29      469.81     13.03 o 
  -1   6   3     2974.83     2901.92     49.90 o 
   2   6   3     6510.27     7282.04    214.83 o 
   3   6   3    28376.92    32973.74   1095.15 o 
   4   6   3     5580.26     6716.60    135.43 o 
   5   6   3       42.04       37.26      7.42 o 
   6   6   3        5.42       18.48      9.33 o 
   7   6   3       46.36       79.74     10.89 o 
   8   6   3       71.50       56.02     12.32 o 
   9   6   3      244.74      243.54     19.19 o 
  10   6   3      244.07      221.89     19.42 o 
  11   6   3       70.20       76.99     22.14 o 
 -11   7   3        6.02       -5.83     19.95 o 
 -10   7   3      611.30      614.02     32.99 o 
  -9   7   3      150.08      134.91     16.40 o 
  -8   7   3       43.86       28.72     13.77 o 
  -7   7   3       42.24       36.15      8.55 o 
  -6   7   3       90.59       93.72     17.44 o 
  -5   7   3       45.59       26.33      7.59 o 
  -4   7   3     1229.03     1319.17     51.93 o 
  -3   7   3     1512.96     1463.73     35.26 o 
  -2   7   3    10315.85    10103.88    166.60 o 
  -1   7   3      126.71      122.29      3.36 o 
   0   7   3     1075.08      995.54     25.59 o 
   1   7   3      477.47      384.16     12.41 o 
   2   7   3      608.33      650.87     14.75 o 
   3   7   3      137.69      157.34      4.89 o 
   4   7   3     2671.41     2517.76     81.16 o 
   5   7   3     1685.84     1946.92     64.45 o 
   6   7   3      495.59      527.15     27.98 o 
   7   7   3      222.25      179.25     15.91 o 
   8   7   3      579.35      518.26     30.59 o 
   9   7   3        3.85       30.29     14.21 o 
  10   7   3       16.86        6.29     16.63 o 
  11   7   3        0.43       -1.18     21.73 o 
 -11   8   3        0.29       22.58     22.12 o 
 -10   8   3       55.69       44.11     16.64 o 
  -9   8   3        0.18      -11.14     14.03 o 
  -8   8   3      445.80      464.44     26.09 o 
  -7   8   3     1495.04     1421.40     54.85 o 
  -6   8   3        5.10       23.23      8.95 o 
  -5   8   3     1439.54     1740.52     33.84 o 
  -4   8   3      984.22      813.47     18.66 o 
  -3   8   3     6749.12     7536.45    241.69 o 
  -2   8   3     3869.44     3612.63     96.35 o 
  -1   8   3     4452.32     4827.27    158.13 o 
   0   8   3        2.25        0.33      1.64 o 
   1   8   3     7419.72     7014.49    122.89 o 
   2   8   3      160.23      110.31      3.48 o 
   3   8   3      356.08      378.83      7.67 o 
   4   8   3     1248.90     1328.25     28.89 o 
   5   8   3      543.69      561.06     27.32 o 
   6   8   3      843.65      753.46     19.83 o 
   7   8   3      785.71      800.92     23.50 o 
   8   8   3        1.08       17.80     12.12 o 
   9   8   3        9.62       12.71     12.88 o 
  10   8   3       86.79       62.64     15.99 o 
  11   8   3       33.39       53.41     43.48 o 
 -11   9   3       77.24       90.84     25.21 o 
 -10   9   3      147.29      216.50     20.44 o 
  -9   9   3      124.03      120.30     15.98 o 
  -8   9   3      313.62      320.97     21.71 o 
  -7   9   3     1053.72      980.73     39.39 o 
  -6   9   3       32.14       33.40      9.62 o 
  -5   9   3      341.63      349.48     13.73 o 
  -4   9   3     2471.46     2562.89     90.19 o 
  -3   9   3     3234.97     2808.60     58.26 o 
  -2   9   3     6022.12     6306.98    166.89 o 
  -1   9   3    18043.03    18492.58   1303.88 o 
   0   9   3     1255.68     1287.78     17.38 o 
   1   9   3     2997.48     2760.11     50.75 o 
   2   9   3      362.79      412.61     10.44 o 
   3   9   3     7132.50     7360.52    130.19 o 
   4   9   3     4203.82     4063.61     71.67 o 
   5   9   3      501.55      498.47     16.61 o 
   6   9   3       23.40       20.67      8.60 o 
   7   9   3      133.09      102.18     12.82 o 
   8   9   3      363.71      392.65     17.63 o 
   9   9   3      167.96      146.53     16.68 o 
  10   9   3      115.23       79.22     17.33 o 
 -11  10   3       24.22        8.10     33.78 o 
 -10  10   3      122.53      158.25     20.71 o 
  -9  10   3       68.14       17.37     15.51 o 
  -8  10   3        5.44        7.61     13.18 o 
  -7  10   3        0.95        9.67     17.39 o 
  -6  10   3      134.71      183.54     12.41 o 
  -5  10   3      435.16      603.29     18.72 o 
  -4  10   3     5749.24     5467.01    187.94 o 
  -3  10   3      285.94      283.96      9.41 o 
  -2  10   3     9327.52    11564.68    321.08 o 
  -1  10   3    12656.75    13183.48    961.44 o 
   1  10   3     2949.98     2610.14     56.33 o 
   2  10   3     2293.03     2431.21     60.40 o 
   3  10   3     1391.24     1606.33     45.64 o 
   4  10   3      170.78      215.61     16.44 o 
   5  10   3      722.22      709.62     28.62 o 
   6  10   3      166.42      142.78     12.00 o 
   7  10   3      468.52      547.04     21.41 o 
   8  10   3       16.48       24.48     11.87 o 
   9  10   3       43.33       23.47     12.21 o 
  10  10   3      220.59      195.80     19.90 o 
 -10  11   3      292.20      213.76     18.31 o 
  -9  11   3     1200.24     1189.29     46.73 o 
  -8  11   3       63.34       56.09     12.84 o 
  -7  11   3       37.32       11.96     11.35 o 
  -6  11   3        7.34        6.40     11.71 o 
  -5  11   3       49.15       64.56      9.19 o 
  -4  11   3      237.34      323.58     25.69 o 
  -3  11   3    12720.25    13254.67    545.34 o 
  -2  11   3     1337.44     1390.79     22.75 o 
  -1  11   3        3.14       -0.21      2.87 o 
   0  11   3     5314.63     5448.45    151.64 o 
   1  11   3     3196.06     2992.40     74.03 o 
   2  11   3    16514.26    16890.47    598.48 o 
   3  11   3     6425.21     7122.46    226.76 o 
   4  11   3      694.25      737.33     15.57 o 
   5  11   3       46.30       38.46      7.86 o 
   6  11   3      502.07      482.68     20.27 o 
   7  11   3      164.53      181.03     13.04 o 
   8  11   3      677.47      721.40     29.44 o 
   9  11   3        5.42        1.05     14.56 o 
  10  11   3       14.15        2.96     15.44 o 
 -10  12   3      344.39      348.55     23.20 o 
  -9  12   3      276.64      281.50     18.64 o 
  -8  12   3       19.11       57.28     14.44 o 
  -7  12   3       72.52       97.86     13.63 o 
  -6  12   3     1905.40     2019.67     56.63 o 
  -5  12   3     1951.88     2096.56     76.54 o 
  -4  12   3     2114.95     2272.86     62.41 o 
  -3  12   3        5.88       -5.24      5.24 o 
   0  12   3     3207.76     2819.98     48.84 o 
   1  12   3     1077.10      907.44     18.40 o 
   2  12   3      776.72      798.52     15.16 o 
   3  12   3     2624.64     2674.27    118.21 o 
   4  12   3      693.13      751.87     33.93 o 
   5  12   3      911.37      855.99     46.93 o 
   6  12   3      438.34      386.45     15.08 o 
   7  12   3     1430.87     1403.37     35.40 o 
   8  12   3       88.36       75.84     13.81 o 
   9  12   3      280.78      281.49     17.47 o 
  10  12   3       39.39       29.91     15.87 o 
 -10  13   3       36.74       50.26     17.45 o 
  -9  13   3       51.11       86.74     16.26 o 
  -8  13   3     1221.54     1180.84     44.57 o 
  -7  13   3     1138.13     1307.91     59.98 o 
  -6  13   3      233.16      218.30     12.72 o 
  -5  13   3        3.34       17.72      9.64 o 
  -4  13   3     8163.51     8853.74    175.95 o 
  -3  13   3     5908.77     6666.55    140.64 o 
  -2  13   3       83.53       70.71      6.27 o 
  -1  13   3     3588.17     3218.30     72.01 o 
   0  13   3     1405.33      976.55     21.85 o 
   1  13   3      861.87      703.39     12.89 o 
   2  13   3    12064.45    12967.71    541.51 o 
   3  13   3       38.56       13.25      6.54 o 
   4  13   3     1052.10      916.84     43.92 o 
   5  13   3     2523.05     2621.34    120.03 o 
   6  13   3     1713.87     1990.48     40.47 o 
   7  13   3      301.15      276.71     16.79 o 
   8  13   3      547.30      484.84     25.22 o 
   9  13   3      190.28      179.12     17.62 o 
  10  13   3      185.71      133.79     20.07 o 
 -10  14   3       86.93       41.97     19.62 o 
  -9  14   3      157.87      144.83     18.58 o 
  -8  14   3        6.83       28.57     14.95 o 
  -7  14   3      232.73      233.35     17.17 o 
  -6  14   3        3.95        7.30     13.60 o 
  -5  14   3     1257.07     1439.40     34.77 o 
  -4  14   3     1608.87     1622.89     63.80 o 
  -3  14   3      104.51       96.19     12.22 o 
  -2  14   3     1414.90      946.82     41.55 o 
  -1  14   3     1587.79     1540.88     49.86 o 
   0  14   3      255.73      282.71      8.33 o 
   1  14   3     1064.51     1188.91     30.26 o 
   2  14   3      253.00      291.46     15.05 o 
   3  14   3      828.46      740.72     38.52 o 
   4  14   3     1523.67     1559.48     71.00 o 
   5  14   3      341.76      360.71     34.57 o 
   6  14   3      556.53      602.20     21.11 o 
   7  14   3      339.18      378.89     17.52 o 
   8  14   3      200.16      179.96     17.05 o 
   9  14   3      446.75      394.76     22.60 o 
  10  14   3       28.65       11.95     23.38 o 
 -10  15   3      334.29      305.12     26.79 o 
  -9  15   3        9.63       21.07     18.10 o 
  -8  15   3      134.83      114.74     17.41 o 
  -7  15   3      205.15      200.05     15.17 o 
  -6  15   3      701.52      806.70     26.47 o 
  -5  15   3     3016.35     3313.80     78.66 o 
  -4  15   3     1329.32     1232.31     52.04 o 
  -3  15   3      389.81      480.76     20.57 o 
  -2  15   3     6926.57     6741.35    149.40 o 
  -1  15   3     2864.14     2729.55     73.67 o 
   0  15   3     4211.76     4419.31    106.98 o 
   1  15   3     1890.83     1760.07     34.13 o 
   2  15   3       13.20       42.56      8.69 o 
   3  15   3     1483.29     1407.97     93.85 o 
   4  15   3     5505.75     6158.19    207.81 o 
   5  15   3      671.48      719.05     21.05 o 
   6  15   3     1282.10     1313.48     34.73 o 
   7  15   3       66.34       99.25     13.75 o 
   8  15   3        7.43       26.06     13.37 o 
   9  15   3      214.97      198.23     17.40 o 
  10  15   3      359.53      325.18     28.82 o 
 -10  16   3        0.56       13.01     19.14 o 
  -9  16   3        3.39        8.10     18.48 o 
  -8  16   3      182.21      124.46     19.56 o 
  -7  16   3      999.98      843.76     31.43 o 
  -6  16   3     4526.14     5127.98    167.35 o 
  -5  16   3      258.77      408.93     15.99 o 
  -4  16   3      844.96      691.35     27.52 o 
  -3  16   3      336.03      185.27     11.17 o 
  -2  16   3      304.16      252.88      9.47 o 
  -1  16   3     5031.70     5349.60    168.78 o 
   0  16   3     3659.68     3593.18     59.08 o 
   1  16   3     3462.58     3565.72     61.89 o 
   2  16   3     1759.49     1573.03     42.38 o 
   3  16   3     7225.38     7215.49    452.41 o 
   4  16   3      813.39      794.92     59.50 o 
   5  16   3     4967.51     4986.53    179.94 o 
   6  16   3       28.24       16.62     13.61 o 
   7  16   3       57.33       28.82     12.92 o 
   8  16   3      179.93      185.82     13.15 o 
   9  16   3       61.92       69.68     16.77 o 
  10  16   3      168.77       91.58     20.90 o 
 -10  17   3        0.03       11.18     19.15 o 
  -9  17   3       17.32       30.57     18.95 o 
  -8  17   3       47.77       48.06     16.96 o 
  -7  17   3     1924.13     2029.13     62.08 o 
  -6  17   3      516.41      515.95     28.44 o 
  -5  17   3     2071.42     2402.20     74.49 o 
  -4  17   3     3821.62     3994.85    148.01 o 
  -3  17   3       60.25       99.98      8.21 o 
  -2  17   3     8144.06     7947.04    132.56 o 
  -1  17   3     1504.58     1623.47     30.34 o 
   0  17   3     4239.04     3678.86     54.16 o 
   1  17   3     2059.11     2153.78     40.62 o 
   2  17   3     1611.89     1323.36     33.05 o 
   3  17   3     6191.52     6581.82    200.17 o 
   4  17   3     4245.76     4038.13     78.92 o 
   5  17   3      236.10      277.52     16.79 o 
   6  17   3        4.99       -9.81     12.82 o 
   7  17   3       36.93       87.61     22.57 o 
   8  17   3        1.15        1.48     17.22 o 
   9  17   3      177.16      171.34     30.15 o 
 -10  18   3       98.81       23.97     27.38 o 
  -9  18   3       76.07       69.80     17.05 o 
  -8  18   3      112.74      106.26     21.16 o 
  -7  18   3       49.92       80.94     16.00 o 
  -6  18   3     1923.31     1923.45     90.46 o 
  -5  18   3       17.23       -3.11      9.64 o 
  -4  18   3      741.50      838.25     31.67 o 
  -3  18   3      161.61      150.56     11.70 o 
  -2  18   3       94.09      107.71     12.37 o 
  -1  18   3     6104.51     5500.97    156.63 o 
   0  18   3     3682.36     3523.24     52.76 o 
   1  18   3     2917.14     2579.48     46.98 o 
   2  18   3      963.16      856.81     37.81 o 
   3  18   3     1204.10      931.85     61.93 o 
   4  18   3     3703.59     3643.44    125.13 o 
   5  18   3     2272.33     2579.57    103.21 o 
   6  18   3      239.52      250.48     14.66 o 
   7  18   3      158.74      157.50     21.62 o 
   8  18   3      123.73      162.29     30.06 o 
   9  18   3       48.02       54.48     24.31 o 
  -9  19   3      206.08      200.14     20.36 o 
  -8  19   3      105.08       77.62     15.86 o 
  -7  19   3      476.88      460.12     29.82 o 
  -6  19   3        3.42      -13.83     13.83 o 
  -5  19   3       75.15       48.00     12.17 o 
  -4  19   3     2424.01     2556.25     53.73 o 
  -3  19   3      819.76      769.85     25.29 o 
  -2  19   3        4.36        2.48     10.58 o 
  -1  19   3       20.78        6.23      6.77 o 
   0  19   3      435.32      402.37     11.21 o 
   1  19   3      109.79      111.28      8.45 o 
   2  19   3     1552.11     1496.43     34.58 o 
   3  19   3      414.74      384.19     13.16 o 
   4  19   3     3249.09     3540.54    173.88 o 
   5  19   3        5.82       -4.66     15.89 o 
   6  19   3      372.53      467.55     20.49 o 
   7  19   3        1.70      -13.27     14.87 o 
   8  19   3        1.13        9.06     20.05 o 
   9  19   3       43.78       31.26     25.61 o 
  -9  20   3      362.64      310.17     22.72 o 
  -8  20   3       25.10       -0.97     18.75 o 
  -7  20   3      124.51      120.81     16.53 o 
  -6  20   3     1375.53     1286.53     59.87 o 
  -5  20   3      414.90      433.41     22.32 o 
  -4  20   3      183.94      152.27     15.06 o 
  -3  20   3       48.58       63.81     10.36 o 
  -2  20   3       21.89       22.36     10.15 o 
  -1  20   3      418.35      330.18     17.11 o 
   0  20   3     1441.93     1386.29     23.82 o 
   1  20   3       27.02       11.75      5.92 o 
   2  20   3     4701.27     4715.70     96.59 o 
   3  20   3     1653.25     1917.65     79.90 o 
   4  20   3      174.77      167.72     12.85 o 
   5  20   3      614.27      682.01     25.73 o 
   6  20   3        5.42       16.85     13.49 o 
   7  20   3       24.89       38.37     22.65 o 
   8  20   3      384.79      430.21     63.73 o 
   9  20   3       19.02        9.10     21.99 o 
  -9  21   3        1.12       19.38     21.26 o 
  -8  21   3      222.21      226.50     20.52 o 
  -7  21   3      339.95      325.84     34.53 o 
  -6  21   3       54.48       61.31     16.09 o 
  -5  21   3     1843.51     1861.21     59.72 o 
  -4  21   3      173.48      229.46     16.92 o 
  -3  21   3      412.76      411.51     16.30 o 
  -2  21   3       41.74       32.08     11.34 o 
  -1  21   3      270.60      237.56     12.37 o 
   0  21   3      113.04       97.38      8.15 o 
   1  21   3     6725.47     6969.77    146.40 o 
   2  21   3     2900.74     3074.87     70.90 o 
   3  21   3     1035.08     1053.38     27.63 o 
   4  21   3      672.61      768.20     28.83 o 
   5  21   3      329.60      386.96     19.00 o 
   6  21   3        2.26       14.60     15.16 o 
   7  21   3        0.16      -15.96     15.96 o 
   8  21   3       18.94       90.16     35.79 o 
   9  21   3        3.12      -11.11     20.07 o 
  -9  22   3       31.61        7.44     25.13 o 
  -8  22   3      344.64      291.92     25.86 o 
  -7  22   3       11.79       36.20     17.94 o 
  -6  22   3      317.14      434.87     21.66 o 
  -5  22   3     1033.04     1151.92     33.33 o 
  -4  22   3      276.28      295.18     16.53 o 
  -3  22   3     2345.95     2234.55     67.44 o 
  -2  22   3      162.85      168.80     12.51 o 
  -1  22   3        5.80       -1.90      6.80 o 
   0  22   3     2872.96     2857.32     45.30 o 
   1  22   3     2724.34     2341.92     37.79 o 
   2  22   3      594.61      702.59     20.55 o 
   3  22   3     4918.96     5038.73     89.40 o 
   4  22   3       10.22       12.96     12.06 o 
   5  22   3      319.57      287.02     18.06 o 
   6  22   3       34.25       32.37     23.96 o 
   7  22   3       82.32       68.59     16.39 o 
   8  22   3        7.13      -19.66     21.52 o 
   9  22   3      128.90       48.95     32.76 o 
  -9  23   3       80.10       71.60     28.55 o 
  -8  23   3        9.72       28.57     16.20 o 
  -7  23   3      404.80      384.30     22.49 o 
  -6  23   3      490.54      462.91     24.88 o 
  -5  23   3      836.79      961.45     31.35 o 
  -4  23   3      124.48       79.15     14.49 o 
  -3  23   3      161.88      132.23     11.83 o 
  -2  23   3     1730.01     1747.99     36.33 o 
  -1  23   3     3472.66     3740.76     61.19 o 
   0  23   3     6016.76     6248.65    105.60 o 
   1  23   3     3928.82     4198.66     93.63 o 
   2  23   3     1746.98     1662.45     56.38 o 
   3  23   3      365.82      320.98     14.65 o 
   4  23   3     1476.25     1461.08     39.53 o 
   5  23   3        0.38       -2.10     13.48 o 
   6  23   3       42.86       40.95     23.77 o 
   7  23   3        0.06       22.79     18.28 o 
   8  23   3       32.07       26.33     27.32 o 
  -8  24   3       67.55       74.17     28.75 o 
  -7  24   3       94.34       85.04     18.95 o 
  -6  24   3      443.75      413.11     32.62 o 
  -5  24   3       20.93      -15.36     15.36 o 
  -4  24   3       89.16       87.45     12.55 o 
  -3  24   3      215.38      198.04     13.80 o 
  -2  24   3     2157.98     2248.17     46.52 o 
  -1  24   3      518.69      428.30     15.43 o 
   0  24   3     1094.44     1090.07     24.68 o 
   1  24   3      461.70      509.19     15.83 o 
   2  24   3        0.84       -4.38      9.99 o 
   3  24   3      729.06      737.81     22.16 o 
   4  24   3      132.76      151.65     17.32 o 
   5  24   3       18.36        2.93     15.71 o 
   6  24   3       87.20      114.84     24.94 o 
   7  24   3      106.34      132.65     34.22 o 
   8  24   3       28.23       20.81     26.89 o 
  -8  25   3        3.60       -1.72     27.29 o 
  -7  25   3       31.92       19.21     23.40 o 
  -6  25   3       52.67       53.83     18.18 o 
  -5  25   3      350.69      292.04     21.91 o 
  -4  25   3       18.18       15.23     14.69 o 
  -3  25   3     1211.65     1056.97     29.41 o 
  -2  25   3       29.46       12.74     14.20 o 
  -1  25   3     2308.64     2357.73     43.00 o 
   0  25   3      630.11      557.03     16.85 o 
   1  25   3      736.33      770.51     23.70 o 
   2  25   3       14.33       16.49      8.57 o 
   3  25   3      175.18      203.07     14.95 o 
   4  25   3       12.66       24.23     22.06 o 
   5  25   3       58.31       55.14     16.00 o 
   6  25   3        4.19       58.23     24.92 o 
   7  25   3        0.87        9.63     25.02 o 
   8  25   3       73.39      106.41     35.24 o 
  -8  26   3      123.58       61.55     38.69 o 
  -7  26   3       26.34        8.35     19.72 o 
  -6  26   3       44.67       66.04     19.25 o 
  -5  26   3      241.33      206.77     20.57 o 
  -4  26   3      190.66      160.46     17.43 o 
  -3  26   3      119.74      120.89     16.18 o 
  -2  26   3      398.75      301.36     19.31 o 
  -1  26   3      253.19      248.33     14.55 o 
   0  26   3      280.78      311.96     11.50 o 
   1  26   3       44.55       37.34      9.00 o 
   2  26   3     1241.18     1339.29     34.86 o 
   3  26   3      138.14      197.39     16.46 o 
   4  26   3       20.76       -1.33     13.70 o 
   5  26   3      535.72      537.88     25.07 o 
   6  26   3       38.48       46.29     19.37 o 
   7  26   3      137.30      135.03     28.63 o 
   8  26   3        4.19       27.77     25.41 o 
  -7  27   3       36.05       58.54     22.34 o 
  -6  27   3      111.51      121.70     19.11 o 
  -5  27   3       59.95       54.65     14.95 o 
  -4  27   3      667.80      767.16     36.82 o 
  -3  27   3     1169.81     1150.13     30.75 o 
  -2  27   3      102.74       90.65     14.20 o 
  -1  27   3      121.18      121.14     12.78 o 
   0  27   3      207.59      207.17     11.12 o 
   1  27   3        9.65        4.60     14.57 o 
   2  27   3     1235.26     1191.42     38.27 o 
   3  27   3     1346.55     1470.04     50.89 o 
   4  27   3      169.74      142.82     16.29 o 
   5  27   3        0.01        8.85     19.54 o 
   6  27   3      281.69      200.37     27.49 o 
   7  27   3      137.08       85.64     26.01 o 
  -7  28   3        0.50       -5.48     22.24 o 
  -6  28   3       37.61       33.65     24.34 o 
  -5  28   3      287.47      286.93     25.84 o 
  -4  28   3      749.26      771.76     39.58 o 
  -3  28   3      723.38      655.87     37.86 o 
  -2  28   3      805.44      927.05     23.37 o 
  -1  28   3      382.42      362.27     15.59 o 
   0  28   3      264.93      242.38     14.33 o 
   1  28   3     2179.09     2092.85     47.08 o 
   2  28   3       29.07       23.20     12.23 o 
   3  28   3       29.60      102.13    126.60 o 
   4  28   3       24.24        1.19     13.40 o 
   5  28   3      117.87       98.84     16.39 o 
   6  28   3      251.77      212.04     28.73 o 
   7  28   3      599.32      482.61     54.49 o 
  -7  29   3       10.91       -5.87     22.98 o 
  -6  29   3       38.28       24.73     16.78 o 
  -5  29   3       67.73       50.22     27.38 o 
  -4  29   3      233.13      208.34     21.78 o 
  -3  29   3     2339.05     2692.78    110.16 o 
  -2  29   3      782.35      843.84     25.74 o 
  -1  29   3      480.23      484.57     18.69 o 
   0  29   3      742.54      760.12     19.26 o 
   1  29   3      287.97      347.98     19.69 o 
   2  29   3     1077.00     1200.72     46.69 o 
   3  29   3      342.46      320.94     21.13 o 
   4  29   3        4.58       12.45     17.43 o 
   5  29   3       14.68       13.52     19.24 o 
   6  29   3      261.65      267.33     32.64 o 
   7  29   3       58.12       36.09     34.02 o 
  -6  30   3        3.95       14.32     25.49 o 
  -5  30   3      118.57      132.90     23.04 o 
  -4  30   3      425.62      367.82     32.16 o 
  -3  30   3      259.89      230.09     17.51 o 
  -2  30   3     1244.27     1290.69     32.89 o 
  -1  30   3      736.49      815.35     26.96 o 
   0  30   3      267.35      301.79     16.40 o 
   1  30   3     1567.86     1878.72     45.67 o 
   2  30   3       17.90       18.74     17.91 o 
   3  30   3      173.86      150.13     18.28 o 
   4  30   3      132.06      157.36     21.69 o 
   5  30   3       28.77       -0.65     23.67 o 
   6  30   3      237.75      221.93     35.68 o 
  -6  31   3       31.71       69.03     29.91 o 
  -5  31   3       98.50       60.52     17.40 o 
  -4  31   3        5.71       -5.79     24.45 o 
  -3  31   3       10.07       -6.41     11.94 o 
  -2  31   3      245.79      226.37     16.67 o 
  -1  31   3      237.80      260.22     16.41 o 
   0  31   3      544.76      595.05     22.89 o 
   1  31   3       14.24       15.87     16.19 o 
   2  31   3      216.90      236.61     22.13 o 
   3  31   3       43.66       23.97     20.34 o 
   4  31   3      180.24      177.63     19.83 o 
   5  31   3       18.22       -7.39     24.51 o 
   6  31   3       48.62       20.77     39.42 o 
  -5  32   3        0.57      -17.01     17.85 o 
  -4  32   3       32.57       28.15     17.98 o 
  -3  32   3        3.52        3.02     18.50 o 
  -2  32   3       90.70       77.96     14.76 o 
  -1  32   3       42.37       39.70     13.61 o 
   0  32   3       19.05       30.18     13.60 o 
   1  32   3      132.54      143.12     19.93 o 
   2  32   3       61.66       74.75     18.08 o 
   3  32   3      255.70      280.70     20.17 o 
   4  32   3       28.47       11.14     23.49 o 
   5  32   3       79.16       83.48     19.08 o 
  -5  33   3      164.78      135.34     19.95 o 
  -4  33   3       36.10       56.14     27.38 o 
  -3  33   3       21.55        7.07     13.45 o 
  -2  33   3      348.13      327.62     24.72 o 
  -1  33   3      199.17      246.18     20.28 o 
   0  33   3       13.02       -0.14     16.82 o 
   1  33   3      267.86      294.65     19.60 o 
   2  33   3      104.58      118.84     20.94 o 
   3  33   3        5.25       17.25     15.05 o 
   4  33   3      244.56      327.53     27.41 o 
   5  33   3        0.99       -2.17     24.25 o 
  -4  34   3      173.97      177.25     25.06 o 
  -3  34   3      171.33      187.90     22.63 o 
  -2  34   3       76.53       74.87     18.26 o 
  -1  34   3      244.78      252.96     20.72 o 
   0  34   3      192.12      190.69     19.33 o 
   1  34   3      120.30      174.94     28.27 o 
   2  34   3       13.26       24.52     17.48 o 
   3  34   3      174.24      138.51     19.51 o 
   4  34   3       92.75       88.01     20.13 o 
  -4  35   3       40.25       35.74     62.80 o 
  -3  35   3       72.58       57.57     22.96 o 
  -2  35   3       93.11      113.02     16.53 o 
  -1  35   3      124.36      128.91     18.77 o 
   0  35   3      123.01      147.63     20.17 o 
   1  35   3       14.17       22.95     16.00 o 
   2  35   3      228.08      262.48     22.06 o 
   3  35   3       10.32       29.47     20.58 o 
  -3  36   3       10.06      -13.38     26.12 o 
  -2  36   3        6.10       -7.79     18.97 o 
  -1  36   3       19.36       15.10     19.64 o 
   0  36   3      132.08      158.69     20.74 o 
   1  36   3       17.54       31.98     18.13 o 
   2  36   3      143.25      111.10     19.95 o 
  -1  37   3        8.12      -22.12     28.59 o 
   0  37   3        2.17       28.74     23.84 o 
   1  37   3      262.46      266.31     27.07 o 
 -11   0   4        2.86       24.33     22.35 o 
 -10   0   4      357.93      299.11     45.74 o 
  -9   0   4      190.41      179.55     29.70 o 
  -8   0   4      664.99      779.48     69.38 o 
  -7   0   4     3387.52     3629.87    111.48 o 
  -6   0   4     2864.44     2408.88    159.12 o 
  -5   0   4      955.84      688.92     30.09 o 
  -4   0   4     6090.86     6193.68    276.19 o 
  -3   0   4      551.61      573.19     13.27 o 
  -2   0   4     1363.91     1892.82     40.30 o 
   0   0   4      424.80      390.92     21.23 o 
   2   0   4    17337.90    19590.65    565.84 o 
   3   0   4     4047.69     4206.67    115.22 o 
   4   0   4     6882.88     7076.71    226.97 o 
   5   0   4     4466.17     5097.38    280.83 o 
   6   0   4     2423.36     2732.02    160.23 o 
   7   0   4      259.17      173.38     19.41 o 
   8   0   4     1072.54     1106.85     47.25 o 
   9   0   4       47.94       31.31     21.12 o 
  10   0   4      398.03      363.20     28.20 o 
  11   0   4      158.51      170.97     61.04 o 
 -11   1   4      394.51      393.38     25.94 o 
 -10   1   4       81.63       95.68     16.60 o 
  -9   1   4      319.92      339.47     23.50 o 
  -8   1   4       61.92       88.30     12.47 o 
  -7   1   4       44.53       77.81     11.14 o 
  -6   1   4    10406.88    10983.10    341.81 o 
  -5   1   4       91.27       58.26      5.67 o 
  -4   1   4      589.26      597.94     15.88 o 
  -3   1   4     1495.01     1710.44     29.41 o 
  -2   1   4    10828.34    10622.13    275.93 o 
  -1   1   4        6.36       28.16      1.56 o 
   1   1   4     7645.87     8510.43    390.49 o 
   2   1   4    13944.87    15827.08    826.94 o 
   3   1   4      651.35      461.54      7.79 o 
   4   1   4     2056.00     2807.15     74.83 o 
   5   1   4        4.70        3.19      7.16 o 
   6   1   4     6448.74     6919.18    219.24 o 
   7   1   4     1201.69     1210.19     38.12 o 
   8   1   4      327.41      323.87     15.46 o 
   9   1   4     1110.01     1012.47     28.93 o 
  10   1   4       16.87        8.71     15.37 o 
  11   1   4      565.12      506.90     30.23 o 
 -11   2   4        0.01       35.67     18.93 o 
 -10   2   4       33.59       20.05     16.51 o 
  -9   2   4        0.80        4.02     13.21 o 
  -8   2   4       85.11       81.61     13.35 o 
  -7   2   4      360.46      324.68     28.36 o 
  -6   2   4     1878.64     2129.38     99.71 o 
  -5   2   4     1440.34     1634.72     47.79 o 
  -4   2   4    10807.31    11650.64    324.56 o 
  -3   2   4     4739.24     4752.72     76.50 o 
  -2   2   4     4480.79     4629.40    102.62 o 
  -1   2   4     3793.03     3989.09     76.54 o 
   0   2   4     4199.51     3601.00    280.82 o 
   2   2   4    15255.37    15279.14    557.14 o 
   3   2   4     9288.99    10107.95    156.49 o 
   4   2   4     6948.13     8678.56    234.76 o 
   5   2   4      899.26      919.37     33.13 o 
   6   2   4      158.81      209.32     11.51 o 
   7   2   4       59.73       84.27     12.27 o 
   8   2   4      127.17      126.15     15.23 o 
   9   2   4       83.75       70.47     15.90 o 
  10   2   4      392.48      349.64     20.40 o 
  11   2   4       11.74        8.68     20.49 o 
 -11   3   4      209.80      173.51     20.72 o 
 -10   3   4        0.30        4.34     16.23 o 
  -9   3   4       11.19       24.92     15.94 o 
  -8   3   4       64.66       -2.05     10.72 o 
  -7   3   4     2437.74     2888.16     69.46 o 
  -6   3   4      400.45      323.74     11.39 o 
  -5   3   4    16094.84    18145.44    374.54 o 
  -4   3   4     1800.55     1617.88     48.77 o 
  -3   3   4      143.97      211.83      5.19 o 
  -2   3   4      394.82      435.70      8.41 o 
   0   3   4     8732.16     8458.60    308.26 o 
   2   3   4    15566.10    17340.41    674.99 o 
   3   3   4     2667.62     3354.47     54.77 o 
   4   3   4    19724.59    22048.43   1482.08 o 
   5   3   4       16.70        5.96      7.35 o 
   6   3   4      121.92      128.46     10.56 o 
   7   3   4        5.64       27.18     10.87 o 
   8   3   4      151.81      171.27     14.65 o 
   9   3   4      379.56      387.89     20.43 o 
  10   3   4      212.15      227.71     26.09 o 
  11   3   4       59.86       36.28     17.73 o 
 -11   4   4       17.73       10.11     17.22 o 
 -10   4   4      136.44       97.29     15.95 o 
  -9   4   4      284.74      350.66    112.72 o 
  -8   4   4       76.60       81.00     15.49 o 
  -7   4   4      632.75      653.67     39.01 o 
  -6   4   4      867.78      865.70     34.88 o 
  -5   4   4     2108.48     2497.11     49.23 o 
  -4   4   4      986.79     1003.24     36.07 o 
  -3   4   4     1186.13     1281.84     26.48 o 
  -2   4   4       47.89       54.26      3.53 o 
  -1   4   4      664.08      711.61     18.75 o 
   0   4   4     3566.94     3050.29     99.78 o 
   2   4   4     2672.96     2774.77     36.49 o 
   3   4   4     6797.53     7155.84    198.33 o 
   4   4   4     1800.19     1948.46     40.86 o 
   5   4   4     8034.52     8518.13    172.79 o 
   6   4   4      115.77      118.34     10.38 o 
   7   4   4     1646.80     1829.63     71.91 o 
   8   4   4        8.46       13.06     14.40 o 
   9   4   4      207.08      228.21     18.81 o 
  10   4   4      154.96      148.21     18.95 o 
  11   4   4      147.43      114.85     19.67 o 
 -11   5   4       11.03       22.23     17.84 o 
 -10   5   4        4.80      -10.14     15.30 o 
  -9   5   4       20.41       29.27     14.58 o 
  -8   5   4     1682.75     1760.16     38.49 o 
  -7   5   4     6657.93     6887.03    195.37 o 
  -6   5   4      357.11      423.76     23.06 o 
  -5   5   4      224.27      208.78     10.82 o 
  -4   5   4      754.32      805.07     33.76 o 
  -3   5   4     2427.87     2240.66     58.32 o 
  -1   5   4    16377.09    15818.02   1665.64 o 
   1   5   4     5398.23     5205.01    184.83 o 
   2   5   4     4027.11     4197.26     66.73 o 
   3   5   4    11557.26    12613.08    271.99 o 
   4   5   4    20317.62    23648.56    851.43 o 
   5   5   4      615.32      730.97     25.91 o 
   6   5   4      522.56      553.94     27.91 o 
   7   5   4     4288.31     4645.80    160.72 o 
   8   5   4      407.12      330.69     16.62 o 
   9   5   4      681.73      657.09     37.20 o 
  10   5   4      299.85      275.55     20.88 o 
  11   5   4       83.98       87.85     21.71 o 
 -11   6   4        3.01       -0.07     18.27 o 
 -10   6   4      766.76      736.51     27.47 o 
  -9   6   4        0.62       -5.18     14.55 o 
  -8   6   4     2820.08     3346.17     92.52 o 
  -7   6   4      741.52      760.56     43.75 o 
  -6   6   4     1408.04     1341.53     62.57 o 
  -5   6   4     1891.34     1786.06     53.07 o 
  -4   6   4     2355.90     2556.38     94.88 o 
  -3   6   4     2372.40     2522.07     56.52 o 
  -2   6   4     2515.35     2274.20     40.36 o 
  -1   6   4    12416.51    11301.98    238.04 o 
   1   6   4     1636.88     1925.75     55.94 o 
   2   6   4     8269.37     8510.72    174.17 o 
   3   6   4       37.47       25.17      3.06 o 
   4   6   4      117.09      183.64      7.30 o 
   5   6   4     1117.22     1230.29     46.42 o 
   6   6   4      105.00      141.18     10.95 o 
   7   6   4     1083.21     1099.78     32.51 o 
   8   6   4      657.91      692.86     31.45 o 
   9   6   4        6.50       13.15     14.65 o 
  10   6   4       52.95       67.28     18.23 o 
  11   6   4       19.97       24.05     26.68 o 
 -11   7   4        0.78       -3.89     22.66 o 
 -10   7   4       20.01       33.78     16.22 o 
  -9   7   4     1101.56     1036.99     38.10 o 
  -8   7   4       17.64       31.26     12.87 o 
  -7   7   4      651.63      713.29     20.71 o 
  -6   7   4     4998.50     5524.13    156.36 o 
  -5   7   4     5944.86     6567.61    136.11 o 
  -4   7   4     2757.20     2764.24     71.91 o 
  -3   7   4     5311.86     4989.19    129.62 o 
  -2   7   4     1407.46     1004.55     23.86 o 
  -1   7   4       16.50       25.21      2.33 o 
   0   7   4     2994.99     2531.07     55.75 o 
   1   7   4     1562.22     1739.46     40.23 o 
   2   7   4     7594.67     7655.21    202.88 o 
   3   7   4     3277.54     3123.18     48.64 o 
   4   7   4      913.38      968.80     31.48 o 
   5   7   4     2342.17     2517.84     80.26 o 
   6   7   4     2789.37     2926.61     99.44 o 
   7   7   4      228.33      272.04     13.63 o 
   8   7   4      329.36      381.62     30.89 o 
   9   7   4       85.43       68.20     14.08 o 
  10   7   4        2.35       12.94     16.37 o 
  11   7   4      174.38      180.27     36.70 o 
 -11   8   4       43.95       57.51     23.13 o 
 -10   8   4       25.69       14.28     17.75 o 
  -9   8   4      137.98      117.33     15.56 o 
  -8   8   4     2441.71     2406.19     52.02 o 
  -7   8   4      667.80      640.07     27.56 o 
  -6   8   4     4177.26     4572.16     88.19 o 
  -5   8   4      653.43      835.39     22.03 o 
  -4   8   4     2912.54     2730.77     65.90 o 
  -3   8   4       34.49       79.40      3.92 o 
  -2   8   4     7277.53     7437.20    193.09 o 
  -1   8   4      117.09      129.10      4.65 o 
   0   8   4     7958.18     7537.97    187.73 o 
   2   8   4     3365.98     3376.55     70.77 o 
   3   8   4    20767.18    21905.29    422.81 o 
   4   8   4     5283.56     5104.08    121.48 o 
   5   8   4     3271.73     3419.43    157.14 o 
   6   8   4       25.12       23.95      8.66 o 
   7   8   4       32.06       10.73     10.26 o 
   8   8   4        3.59       17.36     11.52 o 
   9   8   4      265.35      277.39     17.25 o 
  10   8   4      165.97      149.03     20.12 o 
 -11   9   4        0.51      -19.54     28.75 o 
 -10   9   4        0.22        1.11     17.14 o 
  -9   9   4     1115.66      935.55     35.01 o 
  -8   9   4      425.92      513.96     19.21 o 
  -7   9   4       30.92       49.38     12.17 o 
  -6   9   4      406.01      501.97     17.68 o 
  -5   9   4      804.11      649.01     18.29 o 
  -4   9   4     1971.93     2029.82    633.72 o 
  -3   9   4     4435.64     4666.83    159.08 o 
  -2   9   4       49.75       25.47      3.23 o 
  -1   9   4     1697.94     1529.14     35.62 o 
   1   9   4    14766.38    13722.51    330.17 o 
   2   9   4     2155.41     1869.26     39.06 o 
   3   9   4     6680.26     7021.90    145.32 o 
   4   9   4       53.66       65.47      6.56 o 
   5   9   4     9689.30    10764.97    255.74 o 
   6   9   4     2504.77     2650.74     76.91 o 
   7   9   4       20.25       13.59     10.32 o 
   8   9   4      128.49      155.32     14.23 o 
   9   9   4      804.08      746.72     28.16 o 
  10   9   4        4.60       -6.49     17.46 o 
 -11  10   4        4.86       15.30     43.95 o 
 -10  10   4       60.95       37.69     18.49 o 
  -9  10   4      117.96      107.52     17.23 o 
  -8  10   4      390.34      383.38     21.89 o 
  -7  10   4        7.31        4.77     10.25 o 
  -6  10   4       13.82       20.80     10.12 o 
  -5  10   4        5.50        3.96      9.40 o 
  -4  10   4     3050.19     3149.81     85.21 o 
  -3  10   4      909.91      856.85     27.95 o 
  -2  10   4     2176.50     2250.67     54.13 o 
  -1  10   4     2171.49     2141.61     37.12 o 
   0  10   4     1626.27     1512.57     33.56 o 
   1  10   4     3238.15     2828.24     69.06 o 
   2  10   4     8289.71     9041.64    226.27 o 
   3  10   4       78.02       91.88      5.19 o 
   4  10   4     1172.97      996.15     21.73 o 
   5  10   4     2039.54     1884.67     66.70 o 
   6  10   4     1301.91     1396.73     34.03 o 
   7  10   4      206.20      167.89     13.57 o 
   8  10   4       85.94       86.05     11.19 o 
   9  10   4      137.58       97.60     14.45 o 
  10  10   4       21.83       34.37     18.38 o 
 -10  11   4       37.20       43.01     18.24 o 
  -9  11   4       90.20      116.35     17.33 o 
  -8  11   4      175.09      168.18     15.36 o 
  -7  11   4      190.50      174.88     19.81 o 
  -6  11   4        4.56       -8.38     10.60 o 
  -5  11   4       62.96       91.99     10.32 o 
  -4  11   4     3929.94     4021.12    121.95 o 
  -3  11   4     9152.24     9462.66    317.77 o 
  -2  11   4    16282.87    15705.34    708.89 o 
  -1  11   4      246.14      256.36      7.84 o 
   0  11   4     1664.77     1377.94     28.37 o 
   2  11   4    11863.92    12032.64    215.57 o 
   3  11   4      438.05      403.68     16.09 o 
   4  11   4     2797.93     2971.82    105.83 o 
   5  11   4        6.17        2.04      6.53 o 
   6  11   4      151.40      160.82     11.84 o 
   7  11   4     3370.23     3453.82     61.16 o 
   8  11   4      327.32      287.38     16.13 o 
   9  11   4      103.10       82.59     13.83 o 
  10  11   4       11.36        8.11     17.38 o 
 -10  12   4      277.49      269.79     20.37 o 
  -9  12   4        6.82      -13.47     15.00 o 
  -8  12   4        5.70       35.46     14.90 o 
  -7  12   4        4.32        9.28     11.51 o 
  -6  12   4     2201.01     2408.34     96.75 o 
  -5  12   4     4235.31     3726.47    164.71 o 
  -4  12   4      251.63      237.14     12.51 o 
  -3  12   4     8434.49     9449.41    291.13 o 
  -2  12   4     4145.10     4043.33     84.31 o 
  -1  12   4    19338.00    18323.17    434.14 o 
   0  12   4    11529.42    11222.51    230.22 o 
   1  12   4    21920.41    20547.02    728.73 o 
   2  12   4     1985.75     1958.20     56.46 o 
   3  12   4     7028.76     7342.80    135.09 o 
   4  12   4      374.85      372.81     11.30 o 
   5  12   4     2126.38     2324.64    107.27 o 
   6  12   4     2018.44     2257.47     60.24 o 
   7  12   4     4543.33     4862.29     85.71 o 
   8  12   4       22.66       18.95     12.77 o 
   9  12   4       40.69       45.06     14.50 o 
  10  12   4       83.38       56.98     16.52 o 
 -10  13   4        9.08       19.90     16.94 o 
  -9  13   4      167.60      166.16     15.72 o 
  -8  13   4      633.38      684.50     30.02 o 
  -7  13   4     2289.21     2239.01     66.09 o 
  -6  13   4       35.59       36.24     12.58 o 
  -5  13   4      244.95      199.25     17.40 o 
  -4  13   4     7678.48     8121.62    269.17 o 
  -3  13   4      579.07      454.80     13.20 o 
  -2  13   4     9922.72     9661.55    146.46 o 
  -1  13   4     7709.38     7285.10    159.56 o 
   0  13   4       10.17       -2.37      3.42 o 
   1  13   4     6869.35     7249.84    157.00 o 
   2  13   4     4209.28     4242.15    149.89 o 
   3  13   4     5823.52     6364.12    207.38 o 
   4  13   4     3902.39     4296.86    154.02 o 
   5  13   4      753.50      738.70     46.36 o 
   6  13   4      529.66      489.14     18.97 o 
   7  13   4     2139.88     2289.97     47.05 o 
   8  13   4      119.11      129.88     14.63 o 
   9  13   4       60.34       51.25     16.82 o 
  10  13   4        7.92       19.54     23.22 o 
 -10  14   4        2.61      -16.91     21.61 o 
  -9  14   4       12.53        9.26     15.11 o 
  -8  14   4      708.20      714.50     28.08 o 
  -7  14   4        0.19       -6.46     13.15 o 
  -6  14   4      797.60      878.60     25.86 o 
  -5  14   4      393.66      437.79     33.23 o 
  -4  14   4        7.03       26.51      6.37 o 
  -3  14   4     5994.68     6129.48    112.20 o 
  -2  14   4      108.91      107.06      6.33 o 
  -1  14   4       43.88      114.02      6.85 o 
   0  14   4     2012.33     1881.74     56.43 o 
   1  14   4     6892.45     7397.19    146.54 o 
   2  14   4      240.40      235.63     12.97 o 
   3  14   4      960.11      942.99     56.67 o 
   4  14   4        1.38       -6.42      6.94 o 
   5  14   4      456.32      470.26     33.46 o 
   6  14   4     1288.05     1289.28     34.39 o 
   7  14   4       15.78       25.59     11.67 o 
   8  14   4       38.66       39.84     14.70 o 
   9  14   4       83.56      113.87     16.41 o 
  10  14   4       88.42       62.78     22.20 o 
 -10  15   4        0.86      -12.52     20.54 o 
  -9  15   4      102.33       84.78     19.11 o 
  -8  15   4       10.78      -13.93     16.30 o 
  -7  15   4      118.43      175.61     15.65 o 
  -6  15   4        5.20       25.95     12.92 o 
  -5  15   4        3.65        6.01      5.93 o 
  -4  15   4     1041.70      901.59     37.64 o 
  -3  15   4      550.09      671.55     18.66 o 
  -2  15   4        7.61       -0.16      4.77 o 
  -1  15   4       17.00       23.83      8.16 o 
   0  15   4     3041.02     2899.77     65.16 o 
   1  15   4       78.19      154.74      8.28 o 
   2  15   4      758.81      594.66     28.02 o 
   3  15   4     1087.95     1043.59     70.45 o 
   4  15   4       59.24       43.73      7.72 o 
   5  15   4       32.58       29.39      8.73 o 
   6  15   4       25.39       15.59     10.55 o 
   7  15   4        0.32       11.31     12.88 o 
   8  15   4      881.33      940.20     36.33 o 
   9  15   4        2.10      -13.84     14.99 o 
  10  15   4        0.49       10.85     26.89 o 
 -10  16   4        0.78       -4.07     21.55 o 
  -9  16   4       30.17       67.14     20.26 o 
  -8  16   4      159.03      166.81     19.44 o 
  -7  16   4      120.13      148.13     16.40 o 
  -6  16   4       82.74       77.86     12.82 o 
  -5  16   4        1.28        3.10     11.05 o 
  -4  16   4      238.47      267.88     30.44 o 
  -3  16   4      213.33      235.25     12.51 o 
  -2  16   4     1652.81     1685.79     35.73 o 
  -1  16   4     9021.13     9414.35    187.48 o 
   0  16   4      301.01      233.49     13.31 o 
   1  16   4     4963.96     4837.98     74.49 o 
   2  16   4      486.11      344.99     11.61 o 
   3  16   4     1315.78     1176.69     91.25 o 
   4  16   4      136.47      173.23     14.01 o 
   5  16   4      260.69      243.06     14.94 o 
   6  16   4      364.55      361.62     30.56 o 
   7  16   4      288.29      274.32     18.87 o 
   8  16   4      262.43      262.24     17.14 o 
   9  16   4      181.66      144.36     23.53 o 
  10  16   4       53.33       -6.89     29.74 o 
 -10  17   4       86.50       27.14     27.26 o 
  -9  17   4      248.45      321.24     24.22 o 
  -8  17   4       13.50       31.77     16.68 o 
  -7  17   4      154.77      167.53     16.93 o 
  -6  17   4     1917.63     1724.05     67.95 o 
  -5  17   4     1498.74     1687.48     60.72 o 
  -4  17   4      113.47      135.23      9.85 o 
  -3  17   4     3329.76     3599.48    102.87 o 
  -2  17   4      297.76      270.44     10.84 o 
  -1  17   4       38.23       30.97      7.00 o 
   0  17   4     7126.33     6796.96    102.92 o 
   1  17   4      261.69      215.33      8.24 o 
   2  17   4     3071.71     2860.54     64.81 o 
   3  17   4        2.72       -3.97      6.00 o 
   4  17   4     1260.65     1214.88     35.37 o 
   5  17   4      264.83      263.13     15.90 o 
   6  17   4     1896.22     2098.33     49.82 o 
   7  17   4        3.95      -11.44     13.07 o 
   8  17   4       55.43       21.16     23.82 o 
   9  17   4      161.40      130.45     41.63 o 
 -10  18   4       58.43      109.72     33.43 o 
  -9  18   4       26.03        3.37     19.94 o 
  -8  18   4        6.47       -1.94     16.60 o 
  -7  18   4        1.16      -14.99     14.99 o 
  -6  18   4     1215.19     1088.95     30.97 o 
  -5  18   4      620.69      530.82     19.38 o 
  -4  18   4     1794.59     1944.31     71.96 o 
  -3  18   4      247.22      269.21     12.14 o 
  -2  18   4       17.33       43.73      9.50 o 
  -1  18   4      460.17      362.38     13.62 o 
   0  18   4        9.25        4.16      7.66 o 
   1  18   4      713.83      736.39     18.92 o 
   2  18   4      139.81      223.45     14.44 o 
   3  18   4      417.02      382.22     28.13 o 
   4  18   4     2209.74     2337.37     86.40 o 
   5  18   4      281.47      332.42     21.16 o 
   6  18   4        1.44       -1.85     10.97 o 
   7  18   4      101.09      164.88    151.22 o 
   8  18   4      274.06      267.82     30.56 o 
   9  18   4        4.75       20.94     30.84 o 
  -9  19   4        0.77      -19.67     19.67 o 
  -8  19   4        2.39       -0.43     14.98 o 
  -7  19   4      286.96      318.19     19.24 o 
  -6  19   4        3.69      -10.81     13.20 o 
  -5  19   4     1768.06     1719.95     64.13 o 
  -4  19   4      441.77      544.88     26.95 o 
  -3  19   4       54.68       39.47     13.41 o 
  -2  19   4     2058.35     1918.99     38.29 o 
  -1  19   4      920.83      833.27     30.13 o 
   0  19   4     1197.30     1231.99     25.27 o 
   1  19   4     1739.36     1784.95     31.72 o 
   2  19   4        7.68       15.61      7.35 o 
   3  19   4      209.16      220.47     14.57 o 
   4  19   4      425.22      440.90     31.46 o 
   5  19   4      852.86      963.32     31.57 o 
   6  19   4      137.54      152.63     12.81 o 
   7  19   4       35.22       31.34     21.90 o 
   8  19   4       36.06       18.40     33.78 o 
   9  19   4      148.39      105.16     27.99 o 
  -9  20   4      373.25      277.59     24.50 o 
  -8  20   4        2.22       -1.18     14.15 o 
  -7  20   4      118.84      104.01     15.81 o 
  -6  20   4      115.35      176.87     16.42 o 
  -5  20   4        4.35       32.30     12.12 o 
  -4  20   4     1496.94     1386.19     32.21 o 
  -3  20   4      136.86      156.21     12.06 o 
  -2  20   4      267.09      298.82     20.31 o 
  -1  20   4       61.63       38.14      7.93 o 
   0  20   4     1409.59     1430.25     34.84 o 
   1  20   4      376.64      302.10     11.49 o 
   2  20   4      425.56      505.55     23.35 o 
   3  20   4      824.24      933.67     26.50 o 
   4  20   4       69.45      122.48     11.17 o 
   5  20   4      329.23      337.85     18.36 o 
   6  20   4      233.90      259.72     16.39 o 
   7  20   4        1.33       -0.55     20.88 o 
   8  20   4      148.66       94.90     34.64 o 
   9  20   4        7.89        9.75     22.46 o 
  -9  21   4       68.13       46.14     34.35 o 
  -8  21   4      142.55      108.72     17.45 o 
  -7  21   4      370.03      377.60     21.39 o 
  -6  21   4       89.83       71.55     15.47 o 
  -5  21   4      104.60      128.83     13.83 o 
  -4  21   4      282.21      304.34     17.02 o 
  -3  21   4       57.81       19.99      9.70 o 
  -2  21   4      534.05      638.92     19.30 o 
  -1  21   4     7552.56     7788.57    142.54 o 
   0  21   4     1455.75     1485.88     45.51 o 
   1  21   4      184.18      181.20      8.06 o 
   2  21   4       41.15       64.33     13.83 o 
   3  21   4      940.49      896.39     28.85 o 
   4  21   4     1081.22     1005.60     27.31 o 
   5  21   4      546.88      609.16     29.43 o 
   6  21   4       18.87       14.61     13.47 o 
   7  21   4       16.68       11.70     19.27 o 
   8  21   4      192.73      158.66     49.56 o 
   9  21   4       83.05       87.89     33.03 o 
  -9  22   4        3.22      -21.85     21.85 o 
  -8  22   4        1.30        9.34     16.08 o 
  -7  22   4      212.67      149.68     18.63 o 
  -6  22   4       79.23       85.65     16.85 o 
  -5  22   4        3.35       12.99     12.03 o 
  -4  22   4      263.74      307.34     19.98 o 
  -3  22   4      436.34      369.46     16.62 o 
  -2  22   4      862.44      909.12     24.74 o 
  -1  22   4     1168.25     1111.72     22.97 o 
   0  22   4     2237.77     2087.01     59.88 o 
   1  22   4      143.82      173.80     10.43 o 
   2  22   4      347.20      379.38     15.74 o 
   3  22   4      110.54      141.89     11.26 o 
   4  22   4        0.95       13.35      8.92 o 
   5  22   4      109.47      136.21     19.98 o 
   6  22   4        4.26       -2.52     23.64 o 
   7  22   4       40.28       25.62     19.54 o 
   8  22   4       51.86       20.18     26.03 o 
  -9  23   4        2.70        2.92     37.20 o 
  -8  23   4      129.23      122.75     17.48 o 
  -7  23   4      127.73       92.90     16.52 o 
  -6  23   4       56.49       45.76     19.16 o 
  -5  23   4        0.52       -3.78     14.57 o 
  -4  23   4      276.29      313.47     16.38 o 
  -3  23   4        2.84       -7.46     10.25 o 
  -2  23   4      470.83      491.64     16.81 o 
  -1  23   4        0.83       -9.00      9.00 o 
   0  23   4      871.16      960.15     20.00 o 
   1  23   4       58.27      105.89      8.65 o 
   2  23   4      857.38      895.97     26.08 o 
   3  23   4        5.57       -5.22      8.81 o 
   4  23   4      401.97      427.09     23.51 o 
   5  23   4      154.52      171.40     19.32 o 
   6  23   4      209.91      261.47     22.43 o 
   7  23   4       41.79       20.57     26.22 o 
   8  23   4      100.58       49.57     29.19 o 
  -8  24   4      138.10      123.65     19.46 o 
  -7  24   4      286.06      293.47     28.25 o 
  -6  24   4      455.49      436.79     22.93 o 
  -5  24   4       70.78       63.70     16.36 o 
  -4  24   4       77.72       89.18     11.74 o 
  -3  24   4     1536.19     1626.43     53.99 o 
  -2  24   4      643.20      742.13     22.07 o 
  -1  24   4     3580.22     3739.93     61.03 o 
   0  24   4        7.61        0.39      7.95 o 
   1  24   4        5.41       -4.09      6.91 o 
   2  24   4       10.58       -9.23      9.23 o 
   3  24   4      500.89      509.65     23.91 o 
   4  24   4        6.38      -13.63     16.64 o 
   5  24   4      340.16      415.37     47.26 o 
   6  24   4        3.74       15.29     26.97 o 
   7  24   4      236.64      228.54     34.98 o 
   8  24   4      241.40      188.30     39.74 o 
  -8  25   4       59.88       26.87     27.68 o 
  -7  25   4      128.44      109.96     24.34 o 
  -6  25   4      466.12      533.54     26.99 o 
  -5  25   4      421.57      393.60     19.57 o 
  -4  25   4      508.70      622.43     32.92 o 
  -3  25   4      125.75      166.03     14.77 o 
  -2  25   4       52.29       47.61     13.52 o 
  -1  25   4     2434.12     2515.83     51.68 o 
   0  25   4      580.66      592.69     14.29 o 
   1  25   4      655.67      787.82     23.31 o 
   2  25   4      354.57      369.86     14.48 o 
   3  25   4        1.07       -7.55     15.38 o 
   4  25   4       13.02       15.89     16.62 o 
   5  25   4     1514.82     1518.86     45.03 o 
   6  25   4      226.12      238.36     25.08 o 
   7  25   4        2.11      -11.08     20.60 o 
   8  25   4      256.43      294.89     39.05 o 
  -8  26   4       28.92       12.53     25.67 o 
  -7  26   4        8.78        4.61     20.35 o 
  -6  26   4       66.44      105.02     21.45 o 
  -5  26   4       90.69      113.72     17.35 o 
  -4  26   4       93.61       95.45     16.92 o 
  -3  26   4       23.65       18.90     12.69 o 
  -2  26   4     1291.30     1191.75     32.33 o 
  -1  26   4        8.26       11.67     11.25 o 
   0  26   4        3.35        1.35      6.89 o 
   1  26   4       47.94       47.72     12.34 o 
   2  26   4        4.32       -1.63     12.40 o 
   3  26   4       18.77        0.58     17.13 o 
   4  26   4      270.45      314.40     18.96 o 
   5  26   4      430.07      377.03     27.16 o 
   6  26   4       99.91       79.64     27.25 o 
   7  26   4       65.60       69.32     31.91 o 
  -7  27   4       33.94       44.10     23.41 o 
  -6  27   4        4.66       30.52     30.72 o 
  -5  27   4       64.50       71.88     15.95 o 
  -4  27   4       44.90       49.32     13.29 o 
  -3  27   4       53.99       60.79     12.52 o 
  -2  27   4        4.46        8.99     11.67 o 
  -1  27   4      200.32      169.65     13.02 o 
   0  27   4      136.91      162.88     11.97 o 
   1  27   4      144.00      127.51     11.51 o 
   2  27   4      239.06      289.44     18.44 o 
   3  27   4        5.75       23.72     13.98 o 
   4  27   4        0.07      -11.16     15.71 o 
   5  27   4      234.35      243.89     26.04 o 
   6  27   4       33.81       43.11     22.75 o 
   7  27   4       11.07       16.89     24.90 o 
  -7  28   4        0.07      -10.65     20.92 o 
  -6  28   4      137.80      175.09     19.72 o 
  -5  28   4        0.67       -5.44     17.46 o 
  -4  28   4       39.26       51.32     13.86 o 
  -3  28   4       84.55       90.12     13.58 o 
  -2  28   4        5.10        3.03     11.81 o 
  -1  28   4      188.81      179.64     13.38 o 
   0  28   4      108.81      130.09     13.77 o 
   1  28   4       99.66      128.23     15.89 o 
   2  28   4        2.14        1.31     13.72 o 
   3  28   4      147.67      167.86     20.61 o 
   4  28   4      124.35      102.93     19.71 o 
   5  28   4       87.81       84.74     21.23 o 
   6  28   4        4.39       23.65     23.21 o 
   7  28   4      178.85      183.72     35.67 o 
  -7  29   4      109.91       52.34     26.32 o 
  -6  29   4        5.75        4.76     18.91 o 
  -5  29   4      141.15      130.97     23.63 o 
  -4  29   4        2.10       -5.84     15.38 o 
  -3  29   4        4.92      -12.38     13.75 o 
  -2  29   4      353.71      316.00     16.14 o 
  -1  29   4      111.90       66.11     13.67 o 
   0  29   4        2.32       -9.39     18.69 o 
   1  29   4      465.94      597.13     27.32 o 
   2  29   4       83.46       79.10     16.63 o 
   3  29   4      112.07      105.99     15.82 o 
   4  29   4        8.12        4.10     17.22 o 
   5  29   4      279.86      245.50     25.67 o 
   6  29   4       66.81       61.68     32.19 o 
  -6  30   4        0.02        1.62     28.14 o 
  -5  30   4       63.44      118.21     18.08 o 
  -4  30   4       37.21       48.51     18.20 o 
  -3  30   4       12.06       38.45     13.92 o 
  -2  30   4      341.26      299.87     18.86 o 
  -1  30   4       14.21       10.42     15.30 o 
   0  30   4       45.35       38.79     13.27 o 
   1  30   4       42.48       36.57     12.68 o 
   2  30   4      125.82      125.61     14.28 o 
   3  30   4        0.29       -6.05     19.59 o 
   4  30   4        0.20       -3.95     15.62 o 
   5  30   4       85.36       76.61     28.61 o 
   6  30   4      161.37      158.20     36.07 o 
  -6  31   4       89.45       90.39     28.60 o 
  -5  31   4        4.11       23.02     24.13 o 
  -4  31   4       48.80       60.75     23.71 o 
  -3  31   4       42.22       32.17     13.15 o 
  -2  31   4        0.96        1.59     14.80 o 
  -1  31   4       31.96       55.54     13.13 o 
   0  31   4        0.02       -4.77     14.02 o 
   1  31   4       11.55       -7.88     13.79 o 
   2  31   4       77.77       92.27     19.46 o 
   3  31   4        4.44       12.87     16.40 o 
   4  31   4       18.36       -4.08     17.22 o 
   5  31   4        8.57       -6.25     20.10 o 
   6  31   4       64.80       89.73     21.33 o 
  -5  32   4       85.31       93.01     25.30 o 
  -4  32   4        0.86       -3.40     18.28 o 
  -3  32   4       72.64       65.39     14.87 o 
  -2  32   4       16.53       -1.07     14.18 o 
  -1  32   4      180.99      208.27     14.63 o 
   0  32   4        8.83       35.04     13.46 o 
   1  32   4       42.88       21.95     13.47 o 
   2  32   4       14.20       26.49     17.55 o 
   3  32   4      166.58      211.45     32.49 o 
   4  32   4       88.47       66.13     20.77 o 
   5  32   4      184.65      226.56     28.26 o 
  -5  33   4        2.89        7.68     18.93 o 
  -4  33   4        2.36        4.21     21.09 o 
  -3  33   4      229.35      260.24     21.76 o 
  -2  33   4      286.70      288.37     18.33 o 
  -1  33   4       33.38       39.73     13.34 o 
   0  33   4       26.70       53.37     15.37 o 
   1  33   4      102.78      103.75     18.35 o 
   2  33   4       28.97       22.33     16.46 o 
   3  33   4       73.06       77.79     17.75 o 
   4  33   4      280.67      264.44     25.69 o 
   5  33   4        0.02       43.03     42.26 o 
  -4  34   4        0.12        3.01     21.36 o 
  -3  34   4      169.09      182.40     20.70 o 
  -2  34   4      303.41      255.13     21.12 o 
  -1  34   4      168.90      181.23     20.03 o 
   0  34   4        5.73      -14.92     14.92 o 
   1  34   4        6.07       17.75     17.38 o 
   2  34   4       28.57       21.42     16.64 o 
   3  34   4       26.76       52.33     22.89 o 
   4  34   4       98.72      116.84     23.68 o 
  -3  35   4       13.09       16.90     20.99 o 
  -2  35   4      133.12      132.99     17.87 o 
  -1  35   4        0.72        9.70     17.82 o 
   0  35   4        0.10       16.97     16.88 o 
   1  35   4        5.83       14.58     15.52 o 
   2  35   4       21.69       23.51     19.28 o 
   3  35   4        8.74       57.72     22.76 o 
  -2  36   4       37.08       30.97     19.96 o 
  -1  36   4       66.02       77.53     20.93 o 
   0  36   4       54.51       69.48     20.30 o 
   1  36   4      137.10      158.43     43.75 o 
   2  36   4        8.42       28.36     19.60 o 
  -1  37   4        0.51       -0.67     30.48 o 
   0  37   4       54.12       44.98     28.32 o 
   1  37   4       53.23       38.62     65.74 o 
 -11   1   5       48.54       60.16     19.59 o 
 -10   1   5        6.25       25.87     14.32 o 
  -9   1   5      260.66      246.83     15.66 o 
  -8   1   5       50.06       24.48     12.46 o 
  -7   1   5      180.02      215.37     15.75 o 
  -6   1   5      225.37      141.94      8.30 o 
  -5   1   5      107.99      175.80     11.95 o 
  -4   1   5     7952.52     7909.97    162.21 o 
  -3   1   5     5473.95     5187.69    108.58 o 
  -2   1   5       46.67       32.61      2.10 o 
  -1   1   5    11959.80    11337.98    995.17 o 
   0   1   5      872.12      922.02     41.91 o 
   1   1   5      924.95      809.76     28.80 o 
   2   1   5      592.17      928.86     15.31 o 
   3   1   5       93.49       54.21      3.71 o 
   4   1   5     1060.02      979.78     27.03 o 
   5   1   5      106.30       88.48      8.38 o 
   6   1   5       91.74       95.13     11.44 o 
   7   1   5       21.57        7.80     10.31 o 
   8   1   5       17.80       19.08     14.40 o 
   9   1   5        0.10       -8.07     15.83 o 
  10   1   5      189.50      152.92     19.14 o 
  11   1   5       12.54       28.43     19.00 o 
 -11   2   5        0.76        7.82     17.43 o 
 -10   2   5       29.73       30.03     15.30 o 
  -9   2   5      562.24      505.06     28.28 o 
  -8   2   5     1925.51     2092.11     60.77 o 
  -7   2   5      395.25      491.97     18.25 o 
  -6   2   5     4023.00     4350.45    157.01 o 
  -5   2   5     2929.27     3260.50    103.88 o 
  -4   2   5       82.64       79.56      5.01 o 
  -3   2   5     2537.88     3056.32     81.75 o 
  -2   2   5     5204.32     5815.85    116.97 o 
  -1   2   5     3546.26     3333.28     85.65 o 
   0   2   5     4787.59     4597.21    456.13 o 
   1   2   5     1684.96     1271.50     37.12 o 
   2   2   5      576.46      705.17     21.53 o 
   3   2   5      215.51      289.31      6.60 o 
   4   2   5      380.71      268.92      8.23 o 
   5   2   5      717.37      750.50     30.16 o 
   6   2   5        1.28        4.28      8.44 o 
   7   2   5       41.58       33.45     14.27 o 
   8   2   5      720.99      814.36     39.92 o 
   9   2   5      100.67       90.95     16.24 o 
  10   2   5        5.94      -15.96     15.96 o 
  11   2   5       16.22       37.52     20.08 o 
 -11   3   5       11.98       36.86     19.05 o 
 -10   3   5       39.67       52.42     16.55 o 
  -9   3   5      812.99      921.98     29.12 o 
  -8   3   5      515.00      467.51     17.33 o 
  -7   3   5        9.32        4.38      7.57 o 
  -6   3   5       64.91       56.74      7.40 o 
  -5   3   5      110.05      110.15      8.12 o 
  -4   3   5       97.46      141.33      8.02 o 
  -3   3   5    20096.89    21359.87   1523.65 o 
  -2   3   5     3212.06     3658.11     76.69 o 
  -1   3   5    16117.84    14762.87    553.87 o 
   0   3   5     4403.22     4421.98    140.89 o 
   1   3   5     7376.39     6846.67    369.38 o 
   2   3   5     3768.64     4277.78     94.29 o 
   3   3   5    14543.32    16534.81   1228.40 o 
   4   3   5       23.10       23.07      5.00 o 
   5   3   5     3120.87     3548.24    124.90 o 
   6   3   5      896.52      909.82     50.67 o 
   7   3   5      209.22      219.07     13.14 o 
   8   3   5        2.16      -11.28     11.28 o 
   9   3   5        2.13        2.37     15.44 o 
  10   3   5      106.24      134.81     17.74 o 
  11   3   5        5.03       -3.31     25.39 o 
 -11   4   5      158.14      114.15     20.24 o 
 -10   4   5       10.58       26.41     16.92 o 
  -9   4   5       54.37       72.20     16.21 o 
  -8   4   5     2125.31     2186.31     47.58 o 
  -7   4   5      798.42      814.58     44.27 o 
  -6   4   5       13.01        8.80      7.28 o 
  -5   4   5    10166.63    11247.39    255.23 o 
  -4   4   5    12052.15    13293.47    275.39 o 
  -3   4   5      888.95      797.59     20.53 o 
  -2   4   5      545.83      417.48      9.59 o 
  -1   4   5    19982.19    22065.41    784.72 o 
   0   4   5     1610.68     1477.15     26.51 o 
   2   4   5    10390.29    11935.31    367.66 o 
   3   4   5     5456.52     6022.49    148.66 o 
   4   4   5     1015.67     1185.58     47.16 o 
   5   4   5     2184.58     2418.61     64.21 o 
   6   4   5      228.42      219.29     12.70 o 
   7   4   5      195.52      153.92     13.62 o 
   8   4   5      201.88      179.81     15.01 o 
   9   4   5      119.55      111.82     13.99 o 
  10   4   5        3.29      -16.90     16.90 o 
  11   4   5        1.96       57.27     59.30 o 
 -11   5   5      374.78      296.13     28.96 o 
 -10   5   5       84.40       83.25     16.76 o 
  -9   5   5      265.94      248.52     16.99 o 
  -8   5   5      104.92      159.20     13.96 o 
  -7   5   5     2121.98     2343.44    113.60 o 
  -6   5   5     3020.54     3362.10    119.44 o 
  -5   5   5     7351.58     9115.42    142.98 o 
  -4   5   5    16811.22    15991.91    552.57 o 
  -3   5   5     6159.35     6374.74    173.75 o 
  -1   5   5     1589.02     1383.55     25.64 o 
   0   5   5     4363.47     3776.99    180.06 o 
   1   5   5     1678.46     1608.97     40.35 o 
   2   5   5     1688.45     1556.71     25.54 o 
   3   5   5      315.78      377.30      9.36 o 
   4   5   5     1535.34     1746.54     64.41 o 
   5   5   5     5150.75     5746.90    142.27 o 
   6   5   5     7635.60     8485.18    284.02 o 
   7   5   5      257.28      245.06     13.25 o 
   8   5   5       25.67       26.19     13.06 o 
   9   5   5      506.60      510.51     20.10 o 
  10   5   5        2.09      -10.01     16.94 o 
  11   5   5      152.46      175.72     39.02 o 
 -11   6   5        2.33       10.93     18.28 o 
 -10   6   5       83.06      113.23     17.33 o 
  -9   6   5      121.30      111.86     14.67 o 
  -8   6   5     2000.70     1874.16     54.42 o 
  -7   6   5      516.69      521.57     19.03 o 
  -6   6   5     1364.94     1422.59     43.61 o 
  -5   6   5      966.44      918.75     26.76 o 
  -4   6   5     2233.45     2454.86     78.60 o 
  -3   6   5      127.06      114.19      4.28 o 
  -2   6   5    12551.75    13833.00    364.10 o 
  -1   6   5     3914.70     3596.41    119.99 o 
   0   6   5     5385.61     5286.35    130.62 o 
   1   6   5     1163.50     1081.32     26.99 o 
   2   6   5       16.81        8.00      2.33 o 
   4   6   5      282.57      404.93     11.55 o 
   5   6   5      715.37      675.76     26.44 o 
   6   6   5     2325.64     2332.27     61.45 o 
   7   6   5        8.95       13.69      9.55 o 
   8   6   5        0.74       12.67     12.30 o 
   9   6   5       36.89       29.59     15.44 o 
  10   6   5        1.83       10.66     16.84 o 
 -11   7   5      173.40      187.36     20.79 o 
 -10   7   5      303.47      283.32     20.45 o 
  -9   7   5      276.98      272.77     22.40 o 
  -8   7   5      623.74      494.24     21.20 o 
  -7   7   5      387.87      283.49     14.77 o 
  -6   7   5     3852.01     4640.91    151.43 o 
  -5   7   5     2416.10     2329.27     73.25 o 
  -4   7   5    13676.73    16687.62    284.92 o 
  -3   7   5     2928.03     2484.55     74.36 o 
  -2   7   5     2051.06     1867.96     38.81 o 
  -1   7   5    14447.82    13184.06   1686.95 o 
   0   7   5     5513.92     4583.71    160.02 o 
   1   7   5      717.07      993.89     31.63 o 
   2   7   5    11982.44    12275.38    826.22 o 
   3   7   5    17577.59    20725.22    693.14 o 
   4   7   5     2505.72     2671.44     70.20 o 
   5   7   5      271.58      318.43     18.38 o 
   6   7   5      198.89      243.70     13.01 o 
   7   7   5      257.59      206.29     12.72 o 
   8   7   5      580.50      572.77     28.95 o 
   9   7   5      928.74      905.47     35.40 o 
  10   7   5        5.58        4.75     16.84 o 
 -11   8   5       17.55       19.72     23.60 o 
 -10   8   5       24.33       22.59     14.81 o 
  -9   8   5       28.70       43.60     13.34 o 
  -8   8   5       14.37       23.09     13.53 o 
  -7   8   5      263.94      329.14     15.65 o 
  -6   8   5       22.68       38.71      9.93 o 
  -5   8   5      212.20      157.34     10.58 o 
  -4   8   5     2701.00     2698.82    105.22 o 
  -3   8   5     6706.49     6934.78    277.23 o 
  -2   8   5     7098.46     7584.89    300.80 o 
  -1   8   5    10031.28     9465.60    380.27 o 
   0   8   5      123.64      120.67      4.30 o 
   1   8   5      798.64      754.23     22.31 o 
   2   8   5      706.99      568.12     19.35 o 
   3   8   5     8276.91     8910.78    260.29 o 
   4   8   5     2898.35     2871.53    206.56 o 
   5   8   5        1.19       -1.98      4.35 o 
   6   8   5      199.08      202.51     12.58 o 
   7   8   5      205.53      215.97     14.99 o 
   8   8   5        6.89       11.40     11.65 o 
   9   8   5        7.77        9.89     15.32 o 
  10   8   5        8.13       19.97     17.60 o 
 -11   9   5      262.51      247.41     39.40 o 
 -10   9   5       54.63       85.98     17.81 o 
  -9   9   5      120.89      106.13     16.14 o 
  -8   9   5      127.35      107.21     14.39 o 
  -7   9   5      310.82      364.36     15.82 o 
  -6   9   5       78.78      112.37     10.98 o 
  -5   9   5      335.93      317.76     17.14 o 
  -4   9   5      587.38      472.88     18.97 o 
  -3   9   5     3825.26     3885.55     98.86 o 
  -2   9   5     1158.10      988.15     33.61 o 
  -1   9   5     6891.64     6687.04    117.93 o 
   0   9   5     5133.85     4313.65    127.53 o 
   1   9   5      972.09      748.36     15.56 o 
   2   9   5     9006.15     8880.22    209.65 o 
   3   9   5     1170.56      975.30     26.70 o 
   4   9   5     5637.39     6279.21    179.48 o 
   5   9   5      732.68      658.07     20.27 o 
   6   9   5     1159.91     1151.38     50.41 o 
   7   9   5      107.76       86.78     11.45 o 
   8   9   5      306.74      290.10     25.06 o 
   9   9   5      250.49      241.46     19.80 o 
  10   9   5        2.05       -4.48     16.37 o 
 -10  10   5       82.66       68.68     17.97 o 
  -9  10   5        1.33       -4.80     14.64 o 
  -8  10   5       80.84       63.84     13.63 o 
  -7  10   5        9.14       19.64     11.74 o 
  -6  10   5      389.00      431.04     14.90 o 
  -5  10   5     2757.82     2891.95    104.52 o 
  -4  10   5      832.18      658.53     31.12 o 
  -3  10   5      315.71      235.65      7.09 o 
  -2  10   5       76.62       49.97      5.60 o 
  -1  10   5      270.29      178.76      5.31 o 
   0  10   5      223.11      243.45      5.87 o 
   2  10   5      744.85      713.82     16.27 o 
   3  10   5      154.13      149.88      7.60 o 
   4  10   5       63.14       92.63      7.04 o 
   5  10   5       38.69       31.85      8.95 o 
   6  10   5      629.70      661.11     19.70 o 
   7  10   5     1227.47     1356.73     44.80 o 
   8  10   5       53.41       48.38     13.01 o 
   9  10   5        0.19        3.75     15.61 o 
  10  10   5        3.18       11.37     18.17 o 
 -10  11   5        1.15       22.96     18.16 o 
  -9  11   5        0.31        8.31     15.85 o 
  -8  11   5      407.69      352.00     17.76 o 
  -7  11   5      277.63      235.37     14.31 o 
  -6  11   5     1072.94     1239.22     33.14 o 
  -5  11   5     3085.46     2920.12     72.88 o 
  -4  11   5        6.33        5.68      7.08 o 
  -3  11   5      250.27      290.29      9.25 o 
  -2  11   5     8809.95     8626.06    197.61 o 
  -1  11   5        7.57        3.48      3.65 o 
   0  11   5     7677.76     6850.03    121.52 o 
   1  11   5     2807.33     2733.22     67.28 o 
   2  11   5     2270.30     2309.74     69.93 o 
   3  11   5      341.66      302.81     13.15 o 
   4  11   5     6524.47     7281.03    202.91 o 
   5  11   5      594.74      656.89     36.02 o 
   6  11   5     4758.91     5133.44    150.78 o 
   7  11   5       42.59       39.35     10.45 o 
   8  11   5       16.68       12.04     12.70 o 
   9  11   5      298.93      315.24     19.44 o 
  10  11   5        3.40       18.83     18.11 o 
 -10  12   5      292.59      325.87     23.60 o 
  -9  12   5        2.61       18.44     18.24 o 
  -8  12   5       19.62       27.06     11.65 o 
  -7  12   5        4.58        3.28     12.58 o 
  -6  12   5       55.63       63.18     12.49 o 
  -5  12   5     1010.35      884.03     48.04 o 
  -4  12   5     3900.79     3935.78    124.55 o 
  -3  12   5     3191.86     3370.33    120.71 o 
  -2  12   5       85.18       50.74      5.40 o 
   0  12   5    20475.29    19723.95    654.18 o 
   1  12   5      701.03      670.98     21.54 o 
   2  12   5        0.74        0.09      2.93 o 
   3  12   5     1214.60     1077.90     38.57 o 
   4  12   5        9.34       -5.11      5.98 o 
   5  12   5     6804.50     6552.73    322.64 o 
   6  12   5       11.97       17.55     10.50 o 
   7  12   5      135.09      115.28     11.92 o 
   8  12   5      697.54      698.55     22.42 o 
   9  12   5       59.73       78.11     14.42 o 
  10  12   5       69.28       77.96     20.98 o 
 -10  13   5      182.96      164.22     22.20 o 
  -9  13   5       42.30       71.65     18.21 o 
  -8  13   5      130.28      201.60     18.40 o 
  -7  13   5       37.61       35.46     13.20 o 
  -6  13   5     1249.22     1453.75     37.79 o 
  -5  13   5     1857.46     2293.64     87.87 o 
  -4  13   5      614.78      527.80     25.06 o 
  -3  13   5     8671.42     8478.22    131.58 o 
  -2  13   5    10155.94     9654.78    159.62 o 
  -1  13   5     3213.09     3295.01     84.94 o 
   0  13   5     3879.81     4040.65     62.70 o 
   1  13   5      102.77       75.29      5.34 o 
   2  13   5      204.43      201.64      7.59 o 
   3  13   5     1080.70     1034.99     62.22 o 
   4  13   5       51.86       43.05     11.10 o 
   5  13   5       15.12       15.90      7.77 o 
   6  13   5      947.50      939.79     48.45 o 
   7  13   5      374.77      374.58     22.35 o 
   8  13   5       26.37       19.25     14.75 o 
   9  13   5       30.40       45.96     23.03 o 
  10  13   5        0.48       24.35     25.01 o 
 -10  14   5       49.64       16.47     22.43 o 
  -9  14   5      146.06      153.24     22.65 o 
  -8  14   5       41.26       18.65     15.54 o 
  -7  14   5      230.60      209.77     17.55 o 
  -6  14   5     1475.00     1544.42     41.07 o 
  -5  14   5     2166.45     2357.38     56.15 o 
  -4  14   5     1847.01     1753.61     56.45 o 
  -3  14   5      705.33      531.24     31.48 o 
  -2  14   5        3.64       -2.14      6.61 o 
  -1  14   5     8086.00     7398.96    144.24 o 
   0  14   5      750.81      792.39     17.67 o 
   1  14   5     2205.76     2041.37     49.62 o 
   2  14   5        0.53        0.61      3.81 o 
   3  14   5      157.85      135.44     12.07 o 
   4  14   5     1003.39      811.13     22.98 o 
   5  14   5     1716.08     1955.08     70.47 o 
   6  14   5     1019.82      940.81     24.36 o 
   7  14   5       35.67       32.14     12.21 o 
   8  14   5      151.16      158.57     17.76 o 
   9  14   5        4.77        4.20     21.24 o 
  10  14   5       75.25       62.89     28.63 o 
 -10  15   5      144.70      116.86     25.23 o 
  -9  15   5      259.99      225.78     22.95 o 
  -8  15   5      115.09       87.14     15.36 o 
  -7  15   5       10.45       14.72     15.90 o 
  -6  15   5      169.18      213.83     16.59 o 
  -5  15   5      481.78      545.70     30.80 o 
  -4  15   5      561.68      459.45     16.56 o 
  -3  15   5      341.20      306.95     13.96 o 
  -2  15   5      522.99      481.76     11.36 o 
  -1  15   5      209.01      169.53      7.30 o 
   0  15   5     1806.26     1649.15     44.55 o 
   1  15   5     7380.66     7599.90    137.56 o 
   2  15   5     1314.14     1239.40     61.94 o 
   3  15   5      111.55       68.18     15.12 o 
   4  15   5       73.84       59.94     10.80 o 
   5  15   5       30.03       36.30      9.78 o 
   6  15   5      385.37      451.20     18.70 o 
   7  15   5      208.21      219.67     16.10 o 
   8  15   5       14.60       12.28     15.25 o 
   9  15   5       56.38       65.03     20.71 o 
  10  15   5       47.40       70.80     27.23 o 
 -10  16   5        3.02       26.78     23.69 o 
  -9  16   5       82.33       82.53     20.68 o 
  -8  16   5       16.05       43.04     16.56 o 
  -7  16   5      881.32      985.62     30.95 o 
  -6  16   5        4.12       12.99     10.69 o 
  -5  16   5     1803.74     1812.25     81.00 o 
  -4  16   5      531.54      622.44     38.53 o 
  -3  16   5      303.53      285.31     14.53 o 
  -2  16   5      876.57      938.02     28.34 o 
  -1  16   5     6548.35     6048.69    151.08 o 
   0  16   5      532.86      441.47     15.71 o 
   1  16   5     1192.31     1137.88     21.76 o 
   2  16   5     3362.23     3253.83    133.80 o 
   3  16   5       77.12       66.15      8.26 o 
   4  16   5      196.66      243.55     12.32 o 
   5  16   5      112.01       99.25     11.27 o 
   6  16   5      393.71      326.46     17.09 o 
   7  16   5       16.74       20.48     21.01 o 
   8  16   5      336.80      266.84     26.27 o 
   9  16   5       52.99        7.05     22.97 o 
 -10  17   5        0.69       -4.21     23.53 o 
  -9  17   5       11.42      -13.50     20.60 o 
  -8  17   5      463.80      396.59     19.81 o 
  -7  17   5        3.66      -11.31     11.31 o 
  -6  17   5      983.39     1045.91     55.38 o 
  -5  17   5       61.38       44.59     10.84 o 
  -4  17   5      576.64      633.72     31.99 o 
  -3  17   5     2657.01     2461.99     50.74 o 
  -2  17   5     1610.35     1703.94     30.81 o 
  -1  17   5      740.83      674.52     16.29 o 
   0  17   5      222.38      180.00     10.01 o 
   1  17   5      222.67      186.10      6.95 o 
   2  17   5        9.13       10.60      4.98 o 
   3  17   5     3376.43     3148.24    108.63 o 
   4  17   5      945.26      920.19     28.54 o 
   5  17   5     2793.80     2501.43    121.79 o 
   6  17   5      462.33      423.69     18.96 o 
   7  17   5      526.02      553.21     35.34 o 
   8  17   5        0.19        9.84     22.58 o 
   9  17   5      565.63      456.00     37.92 o 
  -9  18   5        2.78       -1.10     18.94 o 
  -8  18   5      128.61      106.02     19.11 o 
  -7  18   5      367.57      357.81     20.94 o 
  -6  18   5      124.43       89.83     15.70 o 
  -5  18   5     1648.91     1667.60     66.46 o 
  -4  18   5       25.00       47.22      9.23 o 
  -3  18   5      840.49      779.91     30.17 o 
  -2  18   5      992.50      900.21     40.77 o 
  -1  18   5       78.97       87.03      7.37 o 
   0  18   5      117.04      149.72      6.82 o 
   1  18   5      725.89      663.89     19.59 o 
   2  18   5      640.42      762.04     40.94 o 
   3  18   5      318.53      221.22     18.83 o 
   4  18   5      614.36      543.66     18.43 o 
   5  18   5     2302.35     2464.31     95.70 o 
   6  18   5      235.44      210.57     15.06 o 
   7  18   5        3.40        4.92     15.55 o 
   8  18   5        1.11      -18.74     18.74 o 
   9  18   5        0.76        5.59     29.40 o 
  -9  19   5      220.75      190.42     22.64 o 
  -8  19   5        0.92      -15.18     15.18 o 
  -7  19   5       14.64        4.16     22.83 o 
  -6  19   5     1823.38     1658.30     51.25 o 
  -5  19   5     1592.89     1709.70     45.70 o 
  -4  19   5      124.69       75.18     14.31 o 
  -3  19   5     1158.43     1224.32     33.64 o 
  -2  19   5     2011.23     1712.46     56.82 o 
  -1  19   5        7.17       -3.18      6.27 o 
   0  19   5      429.12      357.32     10.39 o 
   1  19   5     2561.10     2198.68     37.52 o 
   2  19   5        5.59        2.57      6.87 o 
   3  19   5      719.61      748.42     33.87 o 
   4  19   5     2427.19     2698.99     86.88 o 
   5  19   5        8.95       12.43     10.09 o 
   6  19   5       13.63       23.46     18.16 o 
   7  19   5       11.80       -2.52     17.93 o 
   8  19   5      271.99      287.82     41.56 o 
   9  19   5       64.36       89.59     28.02 o 
  -9  20   5      206.38      214.16     20.89 o 
  -8  20   5       89.00       46.02     18.23 o 
  -7  20   5      129.38      145.39     19.84 o 
  -6  20   5      361.11      356.95     20.32 o 
  -5  20   5     2295.07     2459.42    101.05 o 
  -4  20   5        0.62       -9.79      9.79 o 
  -3  20   5      217.34      118.09     12.54 o 
  -2  20   5       78.29       70.82      9.34 o 
  -1  20   5      774.14      734.99     31.24 o 
   0  20   5     2996.04     2634.85     52.87 o 
   1  20   5     1761.09     1716.66     31.25 o 
   2  20   5     3787.77     3494.89    180.11 o 
   3  20   5     1188.72     1288.62     30.34 o 
   4  20   5     1076.01     1092.62     31.39 o 
   5  20   5      910.05      991.43     29.56 o 
   6  20   5       57.32       76.34     18.57 o 
   7  20   5      121.60      120.50     20.89 o 
   8  20   5       77.00       38.98     27.58 o 
   9  20   5       22.07       33.01     25.67 o 
  -9  21   5       80.08       19.72     22.42 o 
  -8  21   5        0.75       18.49     16.52 o 
  -7  21   5      872.91     1002.32     56.20 o 
  -6  21   5     1650.09     1846.95     84.00 o 
  -5  21   5      712.36      688.40     28.62 o 
  -4  21   5     1049.20     1071.89     27.89 o 
  -3  21   5      762.88      744.93     24.97 o 
  -2  21   5      160.49      206.89     12.75 o 
  -1  21   5     2345.51     2245.55     51.15 o 
   0  21   5     1319.31     1308.18     25.58 o 
   1  21   5     3533.02     3655.10     53.81 o 
   2  21   5     2232.60     2440.26     43.42 o 
   3  21   5      634.41      750.04     24.67 o 
   4  21   5      155.90      150.01     16.97 o 
   5  21   5      445.96      489.55     25.14 o 
   6  21   5        5.36       72.60    159.54 o 
   7  21   5      437.97      495.52     32.31 o 
   8  21   5        0.71       -9.67     24.43 o 
   9  21   5       23.15       19.71     23.20 o 
  -9  22   5        8.63      -10.84     20.55 o 
  -8  22   5      300.06      227.10     22.67 o 
  -7  22   5      649.13      716.35     33.38 o 
  -6  22   5     1207.43     1384.99     38.56 o 
  -5  22   5      119.82      158.38     15.02 o 
  -4  22   5     1468.77     1365.70     36.96 o 
  -3  22   5       35.76       53.21     11.96 o 
  -2  22   5      625.70      611.18     20.76 o 
  -1  22   5      993.69     1015.58     46.11 o 
   0  22   5     2312.19     2582.54     58.71 o 
   1  22   5     4029.12     4148.39    110.24 o 
   2  22   5      138.27      116.05     11.37 o 
   3  22   5      543.71      556.84     19.11 o 
   4  22   5     1046.48     1095.36     65.31 o 
   5  22   5       84.24       35.32     21.00 o 
   6  22   5        1.58        2.11     18.06 o 
   7  22   5        2.92        7.41     23.07 o 
   8  22   5       64.41       47.13     26.20 o 
  -8  23   5        5.65        1.68     21.04 o 
  -7  23   5      353.78      312.80     23.02 o 
  -6  23   5        1.59      -14.16     15.40 o 
  -5  23   5       95.28       76.00     15.18 o 
  -4  23   5     1951.60     2138.81     65.47 o 
  -3  23   5      587.69      691.89     20.47 o 
  -2  23   5       13.10        5.51     10.41 o 
  -1  23   5       28.74       20.50      8.79 o 
   0  23   5      392.64      369.07     12.76 o 
   1  23   5     1774.17     1615.24     39.41 o 
   2  23   5     4069.17     4095.84     76.85 o 
   3  23   5      181.17      181.05     15.48 o 
   4  23   5      108.15       71.93     18.20 o 
   5  23   5      243.12      254.25     20.38 o 
   6  23   5      106.61      120.99     26.66 o 
   7  23   5      123.71      149.88     32.41 o 
   8  23   5      198.45      213.60     33.61 o 
  -8  24   5       10.24        8.71     19.65 o 
  -7  24   5       36.93       20.01     19.90 o 
  -6  24   5      138.87      149.94     21.37 o 
  -5  24   5       88.33       58.92     15.43 o 
  -4  24   5      856.24      893.39     25.94 o 
  -3  24   5     1484.61     1599.43     35.22 o 
  -2  24   5      305.77      283.15     15.85 o 
  -1  24   5     1023.91     1055.00     24.67 o 
   0  24   5      207.33      216.37     10.66 o 
   1  24   5       48.99       28.59      8.52 o 
   2  24   5      152.32      131.92     15.21 o 
   3  24   5     1431.53     1400.74     74.09 o 
   4  24   5       50.44       57.40     17.16 o 
   5  24   5       68.71       75.89     15.51 o 
   6  24   5      126.67      131.44     25.20 o 
   7  24   5      171.35      127.42     26.51 o 
   8  24   5       45.26       68.04     34.09 o 
  -8  25   5       27.51        3.74     20.72 o 
  -7  25   5       30.10        5.01     22.58 o 
  -6  25   5       34.22       39.16     16.42 o 
  -5  25   5      159.32      159.98     16.54 o 
  -4  25   5      688.68      718.05     24.48 o 
  -3  25   5     3413.21     3248.00    120.89 o 
  -2  25   5     1644.93     1589.17     36.75 o 
  -1  25   5      781.57      700.97     19.54 o 
   0  25   5       30.08       36.13      7.22 o 
   1  25   5       37.43       14.15      8.11 o 
   2  25   5     1268.96     1158.51     38.73 o 
   3  25   5       79.24       65.42     21.52 o 
   4  25   5      260.71      242.33     19.85 o 
   5  25   5        0.65        6.23     18.68 o 
   6  25   5      404.95      380.26     27.72 o 
   7  25   5      224.61      238.34     26.47 o 
   8  25   5      344.19      256.12     39.76 o 
  -8  26   5       83.40       82.33     29.53 o 
  -7  26   5      106.03       99.61     18.71 o 
  -6  26   5      172.06      202.76     18.71 o 
  -5  26   5      239.65      256.87     17.42 o 
  -4  26   5      690.15      590.87     26.87 o 
  -3  26   5       66.97       47.41     12.97 o 
  -2  26   5     1316.79     1334.33     34.22 o 
  -1  26   5        4.97        3.31     10.98 o 
   0  26   5       34.91       30.82      9.25 o 
   1  26   5      892.50      973.53     26.03 o 
   2  26   5      154.04      184.70     15.39 o 
   3  26   5      419.78      474.26     28.97 o 
   4  26   5      177.30      169.09     17.37 o 
   5  26   5       65.47       92.78     22.81 o 
   6  26   5      185.65      234.59     39.07 o 
   7  26   5      476.37      497.16     30.35 o 
  -7  27   5       63.55       39.01     22.46 o 
  -6  27   5       67.10      104.92     17.32 o 
  -5  27   5       45.01       53.35     14.45 o 
  -4  27   5      112.90      112.52     15.18 o 
  -3  27   5       52.61       49.46     13.44 o 
  -2  27   5      179.05      179.13     13.00 o 
  -1  27   5       85.78       71.99     12.65 o 
   0  27   5      644.84      722.95     20.73 o 
   1  27   5      590.41      551.73     22.10 o 
   2  27   5        8.51       16.24     13.02 o 
   3  27   5      126.96      119.39     21.47 o 
   4  27   5      285.07      299.80     22.19 o 
   5  27   5        9.45       32.31     20.89 o 
   6  27   5      230.62      179.43     30.02 o 
   7  27   5       77.06       48.43     26.23 o 
  -7  28   5       15.77      -14.54     25.10 o 
  -6  28   5       29.43       22.85     17.35 o 
  -5  28   5      177.91      199.33     34.60 o 
  -4  28   5      242.47      319.48     19.63 o 
  -3  28   5      463.61      542.59     22.74 o 
  -2  28   5       11.05       14.70     11.33 o 
  -1  28   5      969.34     1041.03     28.95 o 
   0  28   5     1662.66     1698.67     37.86 o 
   1  28   5      333.51      394.23     18.74 o 
   2  28   5      308.07      289.41     15.68 o 
   3  28   5        1.88       -7.22     18.99 o 
   4  28   5       23.74        2.54     14.09 o 
   5  28   5      145.55      136.35     22.73 o 
   6  28   5      260.87      230.03     34.25 o 
   7  28   5      118.10       95.54     21.38 o 
  -7  29   5        1.09       25.77     34.06 o 
  -6  29   5       14.42       25.25     17.27 o 
  -5  29   5       34.81       47.76     15.81 o 
  -4  29   5       55.09       61.05     15.38 o 
  -3  29   5       74.32       78.28     16.32 o 
  -2  29   5      637.26      674.48     22.44 o 
  -1  29   5     1358.78     1386.16     33.65 o 
   0  29   5      105.37      109.78     19.66 o 
   1  29   5     1658.24     1838.03     54.93 o 
   2  29   5       76.27      118.64     17.33 o 
   3  29   5       17.40       23.28     15.70 o 
   4  29   5       40.13       44.33     17.46 o 
   5  29   5       60.83       77.10     20.76 o 
   6  29   5      217.06      307.50     35.78 o 
  -6  30   5        4.01        1.24     21.51 o 
  -5  30   5       93.74      119.04     18.39 o 
  -4  30   5       68.76       50.69     15.71 o 
  -3  30   5      416.18      375.03     27.98 o 
  -2  30   5        6.64      -13.99     13.99 o 
  -1  30   5      971.23     1019.85     29.75 o 
   0  30   5      202.63      256.98     15.50 o 
   1  30   5       20.72       20.87     15.61 o 
   2  30   5      188.02      225.00     19.80 o 
   3  30   5        5.26        4.85     17.20 o 
   4  30   5       24.23       36.26     17.00 o 
   5  30   5      135.86      147.04     22.92 o 
   6  30   5       14.71       47.04     20.85 o 
  -6  31   5       14.76       31.38     24.95 o 
  -5  31   5       76.93       53.36     22.07 o 
  -4  31   5       69.03       88.46     17.72 o 
  -3  31   5      416.09      407.18     21.18 o 
  -2  31   5       79.57       69.20     13.24 o 
  -1  31   5       21.66       24.79     12.43 o 
   0  31   5      101.12       75.60     15.16 o 
   1  31   5      100.04      126.44     17.21 o 
   2  31   5      144.18      140.04     16.37 o 
   3  31   5      345.82      351.44     23.14 o 
   4  31   5        8.76        4.65     23.35 o 
   5  31   5       11.48       11.38     28.71 o 
  -5  32   5       15.92      -22.90     32.22 o 
  -4  32   5        0.21       14.73     18.26 o 
  -3  32   5      179.17      146.50     14.54 o 
  -2  32   5      109.11      122.37     16.25 o 
  -1  32   5      301.30      294.44     17.81 o 
   0  32   5        3.97        4.39     15.05 o 
   1  32   5      126.45      150.66     16.47 o 
   2  32   5        0.15       -6.23     15.07 o 
   3  32   5      173.28      176.01     20.55 o 
   4  32   5       83.04       79.86     17.92 o 
   5  32   5        2.95       -0.25     26.54 o 
  -5  33   5       35.15        2.46     24.68 o 
  -4  33   5      403.77      399.05     40.26 o 
  -3  33   5      143.82      146.75     19.68 o 
  -2  33   5        2.31        6.59     13.54 o 
  -1  33   5       27.91       34.71     16.06 o 
   0  33   5        8.40       26.33     16.68 o 
   1  33   5      152.82      109.59     16.38 o 
   2  33   5      236.86      260.67     22.52 o 
   3  33   5        5.72       15.50     20.54 o 
   4  33   5       41.10       46.44     22.81 o 
  -4  34   5       20.40       27.89     19.71 o 
  -3  34   5       76.06       75.43     24.39 o 
  -2  34   5        1.39        7.27     13.24 o 
  -1  34   5       12.86       29.38     18.01 o 
   0  34   5       10.86       18.28     17.37 o 
   1  34   5      106.41      152.56     16.10 o 
   2  34   5       30.40        5.12     18.01 o 
   3  34   5      215.10      253.61     27.94 o 
   4  34   5        0.22       29.66     19.15 o 
  -3  35   5        5.38       -4.04     25.14 o 
  -2  35   5      196.20      227.93     21.84 o 
  -1  35   5       17.40       16.82     15.15 o 
   0  35   5       63.35       63.40     24.00 o 
   1  35   5       55.52       29.84     16.80 o 
   2  35   5       12.64        0.65     15.22 o 
   3  35   5       33.90       48.85     28.18 o 
  -2  36   5        1.34       15.24     21.86 o 
  -1  36   5       72.34       52.00     19.29 o 
   0  36   5       59.07       44.18     21.03 o 
   1  36   5       69.51       59.85     24.92 o 
   2  36   5       46.33       25.72     23.86 o 
   1  37   5      254.48      167.21     36.58 o 
 -11   0   6      563.30      521.19     36.26 o 
 -10   0   6       12.92       53.88     19.98 o 
  -9   0   6      312.69      256.36     18.53 o 
  -8   0   6     3090.28     3669.94    229.09 o 
  -7   0   6     1292.96     1170.09     65.60 o 
  -6   0   6     4365.69     5180.82    199.52 o 
  -5   0   6      692.35      634.47     53.71 o 
  -4   0   6     1855.16     2072.43    123.78 o 
  -3   0   6     6862.60     6968.58    257.47 o 
  -2   0   6    18424.29    18347.66    607.90 o 
  -1   0   6    13540.58    12177.33    852.46 o 
   0   0   6      777.94      657.95     18.88 o 
   1   0   6      453.94      242.75     26.55 o 
   2   0   6     3426.36     3134.33    154.34 o 
   3   0   6     1454.44     1526.85     34.34 o 
   4   0   6     6214.02     6318.12    223.17 o 
   5   0   6     3835.07     3920.23    291.45 o 
   6   0   6      190.51      179.55     16.00 o 
   7   0   6      853.13      699.77     39.18 o 
   8   0   6      944.84      765.54     30.96 o 
   9   0   6     1005.37     1078.04     56.68 o 
  10   0   6      756.20      621.63     40.36 o 
  11   0   6      300.41      338.80     72.22 o 
 -11   1   6       91.35       93.00     18.88 o 
 -10   1   6      393.28      382.74     25.97 o 
  -9   1   6      266.92      272.01     16.64 o 
  -8   1   6      878.32      955.35     36.50 o 
  -7   1   6     1164.74     1091.88     26.21 o 
  -6   1   6       30.00       20.06      8.76 o 
  -5   1   6       33.16       20.51      5.91 o 
  -4   1   6     2588.27     2724.11    110.69 o 
  -3   1   6    12279.22    14820.84    306.48 o 
  -2   1   6    16046.78    16762.55    686.13 o 
   0   1   6     3111.83     3237.29     51.03 o 
   1   1   6     1338.48     1001.54     23.32 o 
   2   1   6     5930.43     6335.72    192.31 o 
   3   1   6    11761.66    13059.98    709.03 o 
   4   1   6     2768.43     3005.91     67.93 o 
   5   1   6      186.16      192.51      9.45 o 
   6   1   6        4.79        8.01      8.39 o 
   7   1   6     1436.80     1405.15     69.66 o 
   8   1   6      568.05      564.23     33.71 o 
   9   1   6     1181.98     1166.39     31.06 o 
  10   1   6        7.59       28.85     21.18 o 
 -11   2   6        3.92      -15.96     17.57 o 
 -10   2   6      122.37       82.05     17.45 o 
  -9   2   6      218.64      215.80     16.39 o 
  -8   2   6      108.85      107.18     14.38 o 
  -7   2   6      104.96      153.25     13.74 o 
  -6   2   6      482.84      484.26     30.17 o 
  -5   2   6     4500.01     4732.20    107.71 o 
  -4   2   6     2838.84     3072.54     87.24 o 
  -3   2   6     9555.10    10754.80    247.77 o 
  -2   2   6     1358.79     1319.84     19.54 o 
   0   2   6     1975.71     1550.99     72.87 o 
   1   2   6     5098.57     4204.54    110.22 o 
   2   2   6     1485.07     1397.48     37.27 o 
   3   2   6     3150.32     3003.40     66.45 o 
   4   2   6       96.01       78.51      6.35 o 
   5   2   6      578.84      546.27     24.58 o 
   6   2   6       18.74       24.00      9.88 o 
   7   2   6        4.55       18.50     10.80 o 
   8   2   6      421.43      417.71     17.44 o 
   9   2   6        2.66       -2.29     15.00 o 
  10   2   6      288.98      297.27     21.70 o 
 -11   3   6       69.59       43.02     18.98 o 
 -10   3   6        0.43       -5.31     15.86 o 
  -9   3   6      173.75      152.23     16.34 o 
  -8   3   6      181.84      208.19     13.93 o 
  -7   3   6       24.20       22.95      8.73 o 
  -6   3   6     5962.10     7082.34    110.70 o 
  -5   3   6     5619.67     5780.35    175.34 o 
  -4   3   6    10372.05    10998.71    378.74 o 
  -3   3   6       11.74       23.11      3.28 o 
  -2   3   6     4898.80     4706.42     89.91 o 
  -1   3   6     9809.39    11183.49    208.00 o 
   0   3   6    12758.54    12429.80    432.67 o 
   2   3   6    15232.90    14379.19    518.32 o 
   3   3   6      193.97      187.45      5.35 o 
   4   3   6    11802.20    12452.54    347.29 o 
   5   3   6     3787.47     4403.55    134.20 o 
   6   3   6     2902.39     3054.91    140.03 o 
   7   3   6      262.58      241.90     15.10 o 
   8   3   6      949.42      961.38     30.38 o 
   9   3   6      143.73      178.34     17.72 o 
  10   3   6       33.86       12.62     18.83 o 
 -11   4   6       28.95        7.13     19.18 o 
 -10   4   6        4.51        1.35     16.47 o 
  -9   4   6      805.54      709.28     26.64 o 
  -8   4   6      538.15      537.23     20.52 o 
  -7   4   6      413.10      418.08     20.40 o 
  -6   4   6      390.56      295.58     21.38 o 
  -5   4   6     4874.89     5083.41    196.22 o 
  -4   4   6       38.05       45.16      4.86 o 
  -3   4   6     8613.73     9627.93    292.44 o 
  -2   4   6      480.97      339.70      9.07 o 
  -1   4   6     1422.36     1253.11     36.12 o 
   0   4   6      294.04      262.15      6.31 o 
   1   4   6     1233.09     1123.62     18.87 o 
   2   4   6      985.71      967.01     19.34 o 
   3   4   6    11139.00    12330.85    387.10 o 
   4   4   6     5461.18     6133.93    191.28 o 
   5   4   6      186.06      165.30     11.86 o 
   6   4   6     2368.74     2620.14     90.43 o 
   7   4   6       12.77        6.05     10.74 o 
   8   4   6      509.59      581.28     20.43 o 
   9   4   6      221.35      263.91     17.82 o 
  10   4   6       23.80       28.76     18.90 o 
 -11   5   6      144.43      126.11     26.91 o 
 -10   5   6       25.86       44.22     16.99 o 
  -9   5   6      243.58      238.68     17.01 o 
  -8   5   6        2.55        2.07     12.00 o 
  -7   5   6      605.49      655.78     46.78 o 
  -6   5   6     5272.29     5448.55    192.50 o 
  -5   5   6     1309.85     1446.66     41.91 o 
  -4   5   6     3764.49     3851.24    169.73 o 
  -3   5   6    13240.39    13965.67    663.03 o 
  -2   5   6      108.26      160.50      6.38 o 
  -1   5   6      215.04      239.55      6.37 o 
   0   5   6     7848.89     7782.47    416.43 o 
   1   5   6        7.46        8.54      1.91 o 
   2   5   6     1790.79     1946.01     25.85 o 
   3   5   6       71.48      138.46      4.72 o 
   4   5   6       24.12       26.68      4.15 o 
   5   5   6    11086.97    12686.62    351.72 o 
   6   5   6     4789.47     5212.77    187.82 o 
   7   5   6      907.14      953.73     34.99 o 
   8   5   6       44.13       30.60     13.31 o 
   9   5   6        2.65        0.48     14.84 o 
  10   5   6       80.56       89.12     19.02 o 
 -11   6   6       48.01       38.05     22.01 o 
 -10   6   6       58.63       65.68     16.84 o 
  -9   6   6      933.41     1037.24     28.55 o 
  -8   6   6      512.53      417.30     19.10 o 
  -7   6   6     3029.46     2833.88     65.99 o 
  -6   6   6       28.06       74.10      9.18 o 
  -5   6   6     1934.75     2206.86     76.39 o 
  -4   6   6     1939.98     1814.61     44.53 o 
  -3   6   6    15012.73    16108.22    553.80 o 
  -2   6   6      110.78      144.68      4.96 o 
  -1   6   6    26463.41    20906.44    776.23 o 
   0   6   6      373.14      254.20      4.34 o 
   1   6   6    16573.64    18679.59    929.75 o 
   2   6   6     4503.97     4067.21     89.55 o 
   3   6   6     7330.06     8214.43    218.79 o 
   4   6   6     1360.56     1569.46     48.92 o 
   5   6   6     3916.64     4647.08    148.77 o 
   6   6   6     3407.47     3838.43     74.87 o 
   7   6   6      229.23      194.91     13.81 o 
   8   6   6     1019.31     1007.71     50.34 o 
   9   6   6        3.01       17.05     15.82 o 
  10   6   6       70.87       32.84     18.59 o 
 -11   7   6        2.14       -0.98     24.29 o 
 -10   7   6       25.64       46.96     15.91 o 
  -9   7   6      377.54      368.16     19.59 o 
  -8   7   6      384.80      416.33     18.62 o 
  -7   7   6      865.24      923.87     24.32 o 
  -6   7   6       40.85       17.25      8.88 o 
  -5   7   6      149.46      153.80     10.75 o 
  -4   7   6     2941.12     2829.28    125.56 o 
  -3   7   6     2828.90     2876.47     89.47 o 
  -2   7   6    14770.08    15640.81   1080.69 o 
  -1   7   6       44.15       92.60      3.13 o 
   0   7   6     6704.58     6220.98    197.61 o 
   1   7   6     5176.18     4916.04    121.81 o 
   3   7   6     2311.09     2424.08     59.53 o 
   4   7   6     1558.48     1511.67     49.51 o 
   5   7   6      994.99     1092.08     61.28 o 
   6   7   6     1226.20     1249.48     55.95 o 
   7   7   6     2111.23     2453.55     96.42 o 
   8   7   6       64.36       62.51     14.32 o 
   9   7   6      191.77      202.99     16.46 o 
  10   7   6       11.42        5.33     17.79 o 
 -11   8   6       84.28       42.55     50.67 o 
 -10   8   6      712.03      557.09     27.33 o 
  -9   8   6        0.85        8.21     14.28 o 
  -8   8   6     1503.62     1738.69     47.75 o 
  -7   8   6     1465.53     1729.94     45.09 o 
  -6   8   6     1329.83     1342.83     31.76 o 
  -5   8   6     1382.62     1217.22     27.14 o 
  -4   8   6     1052.07     1050.12     25.08 o 
  -3   8   6      425.46      466.41     13.20 o 
  -2   8   6        2.72        3.68      3.29 o 
   0   8   6     6906.25     7226.12    145.32 o 
   2   8   6        5.60       12.85      2.88 o 
   3   8   6    11060.00    11766.55    347.46 o 
   4   8   6     7738.34     8447.22    280.23 o 
   5   8   6     1583.35     1640.66     97.73 o 
   6   8   6      248.10      292.57     16.22 o 
   7   8   6     1068.11     1160.73     53.06 o 
   8   8   6       10.02       -2.47     12.35 o 
   9   8   6       11.97       23.09     14.44 o 
  10   8   6      365.45      365.17     23.45 o 
 -10   9   6       56.65       86.02     17.48 o 
  -9   9   6      655.90      607.58     28.11 o 
  -8   9   6      312.45      303.00     17.93 o 
  -7   9   6     6082.70     6578.11    131.53 o 
  -6   9   6      359.15      321.67     16.09 o 
  -5   9   6        0.24        2.88      5.99 o 
  -4   9   6      292.97      214.97     14.17 o 
  -3   9   6        2.10        1.54      3.93 o 
  -2   9   6      276.54      245.73      7.07 o 
  -1   9   6    10630.90     9821.89    303.64 o 
   0   9   6    11469.32    11679.18    502.63 o 
   1   9   6     8298.34     8588.57    212.18 o 
   2   9   6    21824.57    24248.94    570.45 o 
   3   9   6     1749.10     1866.06     52.44 o 
   4   9   6     6360.76     6861.95    212.79 o 
   5   9   6      964.15      984.52     52.08 o 
   6   9   6      732.99      707.82     21.96 o 
   7   9   6      257.65      339.77     15.06 o 
   8   9   6      142.59      143.39     12.97 o 
   9   9   6      258.50      261.95     22.16 o 
  10   9   6      217.78      175.58     26.06 o 
 -10  10   6       46.08       22.74     17.65 o 
  -9  10   6      131.23      131.89     19.19 o 
  -8  10   6        2.28       11.54     13.46 o 
  -7  10   6      237.89      225.24     14.40 o 
  -6  10   6        2.35        8.40     11.07 o 
  -5  10   6       79.55       76.81      7.94 o 
  -4  10   6        0.45        0.33      5.20 o 
  -3  10   6     9770.59    10865.60    375.46 o 
  -2  10   6     3027.36     2893.11     90.44 o 
  -1  10   6     6111.98     5896.65    182.54 o 
   0  10   6        1.81       -2.40      2.40 o 
   1  10   6     6513.04     6584.40    180.50 o 
   2  10   6     1441.57     1262.61     43.81 o 
   3  10   6     3719.29     4193.86    106.52 o 
   4  10   6      579.68      474.83     25.04 o 
   5  10   6     1472.27     1619.46     69.93 o 
   6  10   6      938.35      935.01     34.74 o 
   7  10   6      224.26      220.10     14.68 o 
   8  10   6      258.13      222.93     24.64 o 
   9  10   6      192.32      181.38     15.94 o 
  10  10   6        2.49       -2.96     15.05 o 
 -10  11   6      172.84      140.76     19.33 o 
  -9  11   6      430.08      393.45     21.63 o 
  -8  11   6      407.11      414.40     24.14 o 
  -7  11   6      451.59      450.03     26.82 o 
  -6  11   6      123.28      105.92     12.28 o 
  -5  11   6       56.19       28.07      7.49 o 
  -4  11   6     1533.05     1608.53     71.94 o 
  -3  11   6     3335.65     2935.46     68.60 o 
  -2  11   6     7377.73     7976.03    204.63 o 
  -1  11   6    11990.23    11122.95    370.75 o 
   0  11   6      763.15      799.67     16.46 o 
   1  11   6     2675.03     2102.97     54.26 o 
   2  11   6     1232.61     1216.03     33.71 o 
   3  11   6      127.63       73.05      5.26 o 
   4  11   6      693.47      839.93     22.01 o 
   5  11   6     2964.45     2910.80    124.01 o 
   6  11   6     2779.99     2867.01     81.44 o 
   7  11   6      281.91      276.22     17.64 o 
   8  11   6      273.85      287.67     32.03 o 
   9  11   6       50.33       35.21     14.09 o 
  10  11   6       44.53       62.53     23.69 o 
 -10  12   6       76.22       29.67     21.09 o 
  -9  12   6     1081.97     1164.32     37.87 o 
  -8  12   6       65.71       53.69     14.83 o 
  -7  12   6      150.22       97.37     14.54 o 
  -6  12   6     4452.33     4403.26    160.53 o 
  -5  12   6     1290.00     1391.38     48.92 o 
  -4  12   6      230.90      262.47      9.89 o 
  -3  12   6      686.22      495.76     12.12 o 
  -2  12   6      362.53      503.65     10.90 o 
  -1  12   6     2115.87     2191.65     40.26 o 
   0  12   6     8141.21     8041.60    144.22 o 
   1  12   6      303.90      428.32     10.66 o 
   2  12   6     6733.66     6398.87     97.89 o 
   3  12   6     2560.17     2390.21    107.01 o 
   4  12   6      584.87      490.96     17.54 o 
   5  12   6     4446.25     4287.61    219.08 o 
   6  12   6     3223.72     3468.30     76.11 o 
   7  12   6     1155.81     1213.68     60.22 o 
   8  12   6      433.53      461.88     23.35 o 
   9  12   6       11.63       12.27     13.73 o 
  10  12   6      131.20      125.66     22.26 o 
 -10  13   6      177.13      179.24     25.19 o 
  -9  13   6        4.22        8.43     18.51 o 
  -8  13   6       55.77       60.97     14.59 o 
  -7  13   6      265.00      261.36     25.56 o 
  -6  13   6     2972.58     3010.86    100.72 o 
  -5  13   6      501.78      483.78     24.08 o 
  -4  13   6     4614.38     4460.68    192.76 o 
  -3  13   6       62.63       69.77      7.39 o 
  -2  13   6      373.10      364.66      9.53 o 
  -1  13   6      444.43      575.68     11.49 o 
   0  13   6     1959.93     1537.15     26.43 o 
   1  13   6      163.41      101.54      5.52 o 
   2  13   6     5496.19     5576.62    102.33 o 
   3  13   6      121.36      111.85      6.36 o 
   4  13   6     1665.81     1707.30     69.68 o 
   5  13   6     7820.71     8487.24    180.73 o 
   6  13   6     1248.63     1328.10     44.50 o 
   7  13   6      192.83      250.77     23.31 o 
   8  13   6      320.74      326.80     20.83 o 
   9  13   6       23.64       41.09     20.59 o 
  10  13   6       80.83      148.83     25.18 o 
 -10  14   6        2.23        7.46     18.77 o 
  -9  14   6        4.09       34.02     19.68 o 
  -8  14   6      395.72      418.09     26.17 o 
  -7  14   6      490.44      456.44     21.93 o 
  -6  14   6      181.21       99.90     13.78 o 
  -5  14   6     3766.69     3843.37     83.07 o 
  -4  14   6      817.41      789.82     26.62 o 
  -3  14   6     2557.28     2433.91    117.49 o 
  -2  14   6      431.60      536.99     13.58 o 
  -1  14   6      175.79      171.66      9.47 o 
   0  14   6      559.38      492.56     13.09 o 
   1  14   6     3679.56     3519.54    164.73 o 
   2  14   6       51.61       76.93      6.38 o 
   3  14   6     2366.00     1937.62     92.19 o 
   4  14   6      207.55      192.69     15.44 o 
   5  14   6      375.07      403.30     23.54 o 
   6  14   6       38.55       38.41     10.48 o 
   7  14   6      416.34      453.08     19.20 o 
   8  14   6        1.21       -5.54     15.41 o 
   9  14   6       23.50       50.83     23.03 o 
  10  14   6       20.26      -26.73     40.94 o 
 -10  15   6       72.24       64.66     21.71 o 
  -9  15   6        3.89       22.72     19.67 o 
  -8  15   6       45.44       54.32     22.22 o 
  -7  15   6     1491.63     1444.86     68.06 o 
  -6  15   6       31.02       22.58     10.92 o 
  -5  15   6      581.90      419.46     25.62 o 
  -4  15   6     2441.87     2504.90    103.06 o 
  -3  15   6      319.76      327.35     17.67 o 
  -2  15   6      169.46      202.40      7.72 o 
  -1  15   6      208.97      194.91     15.72 o 
   0  15   6     1238.37     1052.02     21.82 o 
   1  15   6     3738.51     3311.81    145.80 o 
   2  15   6     1878.15     1842.16    101.62 o 
   3  15   6      107.29       86.95      5.80 o 
   4  15   6      218.83      232.08     16.40 o 
   5  15   6      374.69      321.68     15.69 o 
   6  15   6      230.44      232.24     14.21 o 
   7  15   6      433.28      375.86     18.01 o 
   8  15   6      112.61       99.53     20.47 o 
   9  15   6      145.39      124.53     21.86 o 
 -10  16   6       44.88       61.10     24.97 o 
  -9  16   6      191.50      170.28     19.36 o 
  -8  16   6       85.38       79.80     16.32 o 
  -7  16   6      163.21      185.41     17.96 o 
  -6  16   6     1277.74     1354.02     35.12 o 
  -5  16   6      663.15      668.49     35.98 o 
  -4  16   6      377.85      351.34     24.72 o 
  -3  16   6      360.03      416.38     13.92 o 
  -2  16   6     3949.21     4036.23     68.97 o 
  -1  16   6      168.16      173.77      7.69 o 
   0  16   6     1314.12     1096.03     25.74 o 
   1  16   6      505.10      500.43     34.94 o 
   2  16   6      202.83      177.10     14.84 o 
   3  16   6        2.79        3.90      4.68 o 
   4  16   6      136.93      140.66     11.54 o 
   5  16   6      214.83      222.16     12.61 o 
   6  16   6      242.40      273.25     19.29 o 
   7  16   6       73.48       87.00     13.41 o 
   8  16   6      346.35      317.22     34.73 o 
   9  16   6       32.41       18.10     19.63 o 
 -10  17   6      200.45      214.69     47.57 o 
  -9  17   6       24.39       22.18     19.43 o 
  -8  17   6      168.69      192.89     19.03 o 
  -7  17   6      511.28      543.04     23.20 o 
  -6  17   6       95.25      119.12     13.35 o 
  -5  17   6      253.44      368.82     17.30 o 
  -4  17   6     1406.99     1540.13     76.82 o 
  -3  17   6      795.45      846.55     29.19 o 
  -2  17   6     2134.90     1947.62     81.27 o 
  -1  17   6      296.76      257.78      9.84 o 
   0  17   6      406.46      369.19     10.92 o 
   1  17   6       18.41       22.45      6.29 o 
   2  17   6      156.06      119.44     11.89 o 
   3  17   6      911.98      704.48     45.20 o 
   4  17   6     3420.03     3739.33    106.23 o 
   5  17   6       81.12       65.78     10.94 o 
   6  17   6       60.83       75.49     12.26 o 
   7  17   6      974.19     1013.39     38.59 o 
   8  17   6       11.33       37.47     24.11 o 
   9  17   6      181.54      182.71     28.66 o 
  -9  18   6      229.44      269.64     24.88 o 
  -8  18   6      103.19      106.59     22.64 o 
  -7  18   6      991.60      944.36     52.23 o 
  -6  18   6      629.05      672.52     22.07 o 
  -5  18   6      264.96      293.91     19.79 o 
  -4  18   6      201.12      243.19     14.92 o 
  -3  18   6     4623.72     4406.10     90.75 o 
  -2  18   6      715.51      550.28     24.99 o 
  -1  18   6     2870.16     2733.42     63.36 o 
   0  18   6     2135.42     2107.91     34.29 o 
   1  18   6       30.00       72.73      9.56 o 
   2  18   6       90.14       82.45     11.55 o 
   3  18   6        8.57       -2.17      8.87 o 
   4  18   6     2720.85     2755.11     81.61 o 
   5  18   6      515.45      477.80     18.00 o 
   6  18   6      280.59      310.20     22.32 o 
   7  18   6      169.85      178.20     25.98 o 
   8  18   6       62.70       78.29     21.29 o 
   9  18   6        0.81      -18.70     29.44 o 
  -9  19   6        3.38       30.13     19.43 o 
  -8  19   6      350.65      363.99     25.67 o 
  -7  19   6        3.44      -17.35     17.35 o 
  -6  19   6     1291.81     1325.78     47.06 o 
  -5  19   6      326.92      261.81     16.43 o 
  -4  19   6      341.12      246.34     13.14 o 
  -3  19   6      249.65      227.71     14.70 o 
  -2  19   6      579.37      487.33     13.70 o 
  -1  19   6       22.62       25.60      6.05 o 
   0  19   6     1537.87     1236.64     32.38 o 
   1  19   6      186.90      130.82      5.98 o 
   2  19   6      784.31      611.15     70.59 o 
   3  19   6     1077.77     1122.10     26.07 o 
   4  19   6     1046.24      942.38     27.07 o 
   5  19   6      162.75      193.47     33.04 o 
   6  19   6        3.28      -16.90     16.90 o 
   7  19   6      138.18      140.42     24.70 o 
   8  19   6        2.87       52.25     23.61 o 
   9  19   6      139.17      186.32     32.46 o 
  -9  20   6       81.63       42.59     22.51 o 
  -8  20   6       50.18       98.23     19.37 o 
  -7  20   6      506.95      602.61     42.17 o 
  -6  20   6      802.80      655.81     25.24 o 
  -5  20   6      681.98      728.83     43.15 o 
  -4  20   6        0.16       -8.74      9.89 o 
  -3  20   6      339.39      364.84     12.73 o 
  -2  20   6     1657.86     1622.33     53.55 o 
  -1  20   6      249.04      215.36      9.93 o 
   0  20   6      619.32      533.07     21.76 o 
   1  20   6     1449.27     1550.06     36.96 o 
   2  20   6     1694.66     1663.20     38.47 o 
   3  20   6     1812.24     1734.69     48.91 o 
   4  20   6     1666.19     1601.06     50.71 o 
   5  20   6       78.41       44.13     21.93 o 
   6  20   6        1.69      -13.21     16.61 o 
   7  20   6      213.71      226.52     26.60 o 
   8  20   6       23.67       37.30     25.68 o 
   9  20   6      136.46       94.39     32.28 o 
  -9  21   6       47.73       42.54     18.93 o 
  -8  21   6      451.53      404.20     26.89 o 
  -7  21   6       27.38       24.46     14.53 o 
  -6  21   6      415.55      480.71     21.18 o 
  -5  21   6     1904.52     2014.13     55.40 o 
  -4  21   6      103.02      145.13     11.35 o 
  -3  21   6      609.98      549.59     19.54 o 
  -2  21   6     1533.49     1359.78     31.14 o 
  -1  21   6       22.74       25.57      7.35 o 
   0  21   6     3304.34     3467.08     97.46 o 
   1  21   6      652.98      656.01     22.06 o 
   2  21   6      512.09      426.59     83.74 o 
   3  21   6      238.97      217.17     15.90 o 
   4  21   6      226.68      185.60     14.52 o 
   5  21   6      776.36      755.26     65.51 o 
   6  21   6      852.11      859.05     65.33 o 
   7  21   6      122.14      116.92     20.99 o 
   8  21   6       21.54       -1.12     26.47 o 
  -9  22   6       13.34       -0.81     28.86 o 
  -8  22   6      114.13      107.30     19.40 o 
  -7  22   6       70.88       95.39     16.44 o 
  -6  22   6      181.29      202.71     17.32 o 
  -5  22   6       45.50       41.44     13.21 o 
  -4  22   6      319.82      308.31     13.49 o 
  -3  22   6       57.27       68.65     14.23 o 
  -2  22   6        6.31        0.62      8.62 o 
  -1  22   6     2432.48     2291.79     69.09 o 
   0  22   6        2.70       -3.38      5.70 o 
   1  22   6     1394.90     1406.55     28.38 o 
   2  22   6       12.51       11.91     14.96 o 
   3  22   6      846.21      884.28     29.08 o 
   4  22   6       48.88       45.19     17.06 o 
   5  22   6      659.67      682.05     25.72 o 
   6  22   6        0.62       -1.95     20.18 o 
   7  22   6       99.36       73.83     25.14 o 
   8  22   6       46.43       52.09     24.96 o 
  -8  23   6        1.12        8.60     18.33 o 
  -7  23   6       10.13        0.26     17.72 o 
  -6  23   6        5.69       -6.63     19.08 o 
  -5  23   6       22.08       16.32     14.31 o 
  -4  23   6      113.28       91.20     14.02 o 
  -3  23   6        0.40       -3.74     11.58 o 
  -2  23   6     1466.68     1341.81     31.12 o 
  -1  23   6     1507.79     1620.71     38.17 o 
   0  23   6     1033.80     1008.12     20.69 o 
   1  23   6      809.81      817.20     19.14 o 
   2  23   6       24.88       40.93     11.68 o 
   3  23   6      325.82      288.46     18.85 o 
   4  23   6       43.07       40.54     16.87 o 
   5  23   6      206.85      224.76     22.05 o 
   6  23   6       22.99       19.06     23.75 o 
   7  23   6       32.19       20.90     31.64 o 
   8  23   6       63.00       -2.46     29.41 o 
  -8  24   6       35.62       52.80     20.82 o 
  -7  24   6      253.62      253.08     21.32 o 
  -6  24   6      127.89      124.68     17.76 o 
  -5  24   6        0.74        3.03     12.86 o 
  -4  24   6        8.37       12.92     13.17 o 
  -3  24   6      252.48      376.00     31.69 o 
  -2  24   6      853.06      823.38     24.77 o 
  -1  24   6      558.75      480.74     20.08 o 
   0  24   6      143.26      164.38      8.00 o 
   1  24   6     1017.82      811.15     22.01 o 
   2  24   6       22.82       27.35     12.77 o 
   3  24   6       11.21       15.66     11.28 o 
   4  24   6     1012.51     1142.56     53.32 o 
   5  24   6      131.12      138.95     20.97 o 
   6  24   6       14.09       22.38     21.09 o 
   7  24   6      201.96      230.37     40.00 o 
   8  24   6        0.23        4.91     31.55 o 
  -8  25   6      225.90      191.62     23.01 o 
  -7  25   6      118.85       98.22     20.59 o 
  -6  25   6        5.37        5.47     18.67 o 
  -5  25   6      107.29      149.05     16.19 o 
  -4  25   6      160.47      180.15     19.58 o 
  -3  25   6      786.94      905.09     26.61 o 
  -2  25   6        4.77      -10.76     10.76 o 
  -1  25   6      317.08      324.19     19.93 o 
   0  25   6       16.71       18.99      7.27 o 
   1  25   6        0.81       -9.73      9.90 o 
   2  25   6        0.30       11.74     14.94 o 
   3  25   6     1942.29     2095.46     78.45 o 
   4  25   6      357.06      292.89     19.01 o 
   5  25   6       24.33       45.65     17.83 o 
   6  25   6      553.48      542.41     53.11 o 
   7  25   6        1.32       24.38     24.53 o 
  -8  26   6       40.72       23.21     23.42 o 
  -7  26   6      129.97      159.24     24.15 o 
  -6  26   6        1.18        9.13     18.23 o 
  -5  26   6       96.02       77.67     21.60 o 
  -4  26   6      137.16      170.77     16.60 o 
  -3  26   6      403.22      349.65     18.61 o 
  -2  26   6       19.85        2.99      9.40 o 
  -1  26   6      146.94      147.93     13.50 o 
   0  26   6      436.05      525.64     16.45 o 
   1  26   6      213.06      154.99     12.95 o 
   2  26   6        0.50       15.73     15.28 o 
   3  26   6       73.88       57.25     17.28 o 
   4  26   6      371.99      360.56     21.45 o 
   5  26   6        6.70        4.91     20.88 o 
   6  26   6       25.82       63.24     23.46 o 
   7  26   6       27.00       -1.71     21.86 o 
  -7  27   6        8.81       10.43     21.98 o 
  -6  27   6        8.96      -18.12     18.12 o 
  -5  27   6        1.90      -12.85     14.97 o 
  -4  27   6      176.84      187.58     15.57 o 
  -3  27   6        5.86        8.45     11.44 o 
  -2  27   6      150.39      167.73     13.41 o 
  -1  27   6      125.39      125.30     12.13 o 
   0  27   6      360.41      334.90     17.67 o 
   1  27   6        3.87       -6.94     12.02 o 
   2  27   6      343.31      314.15     17.51 o 
   3  27   6        6.87       18.91     23.60 o 
   4  27   6      235.68      237.49     22.71 o 
   5  27   6       10.65       16.24     24.01 o 
   6  27   6       87.89      105.97     27.83 o 
   7  27   6        9.69       15.97     26.07 o 
  -7  28   6       34.83       18.71     23.55 o 
  -6  28   6       14.47       17.74     15.00 o 
  -5  28   6      199.31      160.51     20.12 o 
  -4  28   6        0.58      -14.98     14.98 o 
  -3  28   6      135.55      169.12     16.00 o 
  -2  28   6       83.37       48.26     10.90 o 
  -1  28   6      210.87      188.45     13.11 o 
   0  28   6      189.88      222.79     17.83 o 
   1  28   6      553.22      597.03     22.17 o 
   2  28   6       78.66       67.85     13.05 o 
   3  28   6        9.50        2.82     17.25 o 
   4  28   6      181.42      190.16     20.62 o 
   5  28   6        0.22       19.35     21.63 o 
   6  28   6        8.85       31.14     32.53 o 
   7  28   6        7.83      -34.15     34.15 o 
  -6  29   6       53.07       49.79     17.99 o 
  -5  29   6       19.74       51.02     15.73 o 
  -4  29   6       40.31       27.03     15.70 o 
  -3  29   6      127.07      106.32     17.18 o 
  -2  29   6       21.57       31.82     12.10 o 
  -1  29   6      100.19      112.10     20.52 o 
   0  29   6        4.88       16.38     11.13 o 
   1  29   6       65.35       48.07     15.94 o 
   2  29   6      166.10      236.69     19.06 o 
   3  29   6       14.29       13.40     18.56 o 
   4  29   6      351.55      356.37     24.09 o 
   5  29   6      183.41      251.64     24.98 o 
   6  29   6       62.80       42.09     25.46 o 
  -6  30   6       41.07       61.31     20.80 o 
  -5  30   6      159.61      149.19     24.97 o 
  -4  30   6       12.33       29.82     17.68 o 
  -3  30   6       99.40       55.46     15.26 o 
  -2  30   6       52.75       63.53     13.67 o 
  -1  30   6       68.24       67.93     14.13 o 
   0  30   6      141.19      154.31     13.90 o 
   1  30   6        5.19       -5.04     12.91 o 
   2  30   6       26.43       20.84     14.18 o 
   3  30   6        1.99       12.97     17.52 o 
   4  30   6       24.96       36.76     21.99 o 
   5  30   6      143.93      176.14     22.05 o 
   6  30   6       92.34       71.75     21.92 o 
  -6  31   6       18.67       22.94     24.30 o 
  -5  31   6        7.86       22.06     22.88 o 
  -4  31   6      203.34      194.12     19.14 o 
  -3  31   6        2.41       18.71     14.12 o 
  -2  31   6       29.78       36.11     21.39 o 
  -1  31   6       96.49      112.16     14.24 o 
   0  31   6        6.31        7.66     13.96 o 
   1  31   6      286.64      284.42     17.85 o 
   2  31   6       57.03       67.26     14.87 o 
   3  31   6       36.95       48.82     17.29 o 
   4  31   6      105.28      159.25     22.32 o 
   5  31   6       38.37       24.24     23.85 o 
  -5  32   6        0.01       13.94     19.59 o 
  -4  32   6       49.00       94.24     22.62 o 
  -3  32   6       27.60       11.32     14.42 o 
  -2  32   6       17.35       31.92     19.73 o 
  -1  32   6        3.09      -14.11     14.11 o 
   0  32   6        0.16       -2.09     14.56 o 
   1  32   6        3.28       10.00     16.43 o 
   2  32   6      141.84      153.49     17.16 o 
   3  32   6       30.07       10.52     21.68 o 
   4  32   6        3.67       -5.79     16.15 o 
   5  32   6       75.25       89.09     28.26 o 
  -4  33   6       33.08       56.24     19.25 o 
  -3  33   6       70.58       89.81     15.25 o 
  -2  33   6       69.55       64.29     16.06 o 
  -1  33   6      120.58       98.63     15.04 o 
   0  33   6      283.05      319.18     20.36 o 
   1  33   6        0.01       22.89     16.39 o 
   2  33   6      124.64      139.54     19.87 o 
   3  33   6      203.85      209.56     23.71 o 
   4  33   6       35.38       62.19     22.58 o 
  -4  34   6       30.69       31.69     20.14 o 
  -3  34   6       78.22      116.73     26.66 o 
  -2  34   6        0.58        8.44     20.06 o 
  -1  34   6       18.05       18.48     19.06 o 
   0  34   6        1.43      -15.11     15.11 o 
   1  34   6        1.70       30.11     19.38 o 
   2  34   6       47.94       59.36     24.70 o 
   3  34   6       33.45       11.78     25.64 o 
   4  34   6       25.08       -2.15     40.59 o 
  -3  35   6        4.38       -2.68     21.42 o 
  -2  35   6       18.92       18.55     16.70 o 
  -1  35   6       20.58       51.49     22.02 o 
   0  35   6       25.18       27.70     16.31 o 
   1  35   6        5.47      -19.82     39.76 o 
   2  35   6       14.78       33.20     21.60 o 
   3  35   6        0.02       -5.74     23.56 o 
  -2  36   6        0.40       -7.33     19.55 o 
  -1  36   6       55.19      101.32     29.80 o 
   0  36   6        3.54       -1.62     20.60 o 
   1  36   6        6.60        7.00     23.22 o 
   2  36   6      110.69      120.65     36.58 o 
 -11   1   7       16.42       19.55     19.05 o 
 -10   1   7        0.69       36.43     16.74 o 
  -9   1   7        2.40        2.84     14.44 o 
  -8   1   7        0.79        0.35     12.43 o 
  -7   1   7      287.56      413.50     27.95 o 
  -6   1   7      142.00      150.19     13.36 o 
  -5   1   7       87.04       92.21      7.53 o 
  -4   1   7     1295.50     1248.14     48.90 o 
  -3   1   7     7245.33     8072.43    255.71 o 
  -2   1   7    10752.28    11016.27    442.26 o 
  -1   1   7     3913.22     3336.24     98.17 o 
   0   1   7     4375.48     4127.39    103.76 o 
   1   1   7     1770.81     1506.72     49.44 o 
   2   1   7       70.62       69.52      4.76 o 
   3   1   7       85.08       39.31      3.98 o 
   4   1   7        4.37       -0.53      4.79 o 
   5   1   7      741.46      710.75     35.34 o 
   6   1   7      173.80      146.20     14.05 o 
   7   1   7        1.18        0.28      8.98 o 
   8   1   7      243.27      328.02     18.78 o 
   9   1   7      397.40      402.46     20.55 o 
  10   1   7        8.61       -1.83     16.69 o 
 -11   2   7      207.47      200.49     21.59 o 
 -10   2   7      211.32      201.74     18.06 o 
  -9   2   7      411.73      399.41     17.80 o 
  -8   2   7      405.56      355.75     17.08 o 
  -7   2   7      354.09      297.79     13.36 o 
  -6   2   7     1512.50     1999.40     38.10 o 
  -5   2   7     2101.22     2092.51     86.00 o 
  -4   2   7     2473.77     2879.25    109.88 o 
  -3   2   7      149.67       62.08      3.34 o 
  -2   2   7     1475.87     1413.09     36.43 o 
   0   2   7    10553.84     9620.03    601.54 o 
   1   2   7     6160.63     5482.25     94.26 o 
   2   2   7     5448.66     6021.28    208.59 o 
   3   2   7     2786.38     3093.95     81.95 o 
   4   2   7      111.36      120.43      6.82 o 
   5   2   7     1288.04     1216.02     30.92 o 
   6   2   7      314.02      256.16     15.38 o 
   7   2   7      735.17      735.91     32.92 o 
   8   2   7      462.76      402.48     16.98 o 
   9   2   7     1035.49     1004.61     28.45 o 
  10   2   7       13.80       -0.26     16.29 o 
 -11   3   7      118.30       89.52     21.75 o 
 -10   3   7       54.20       50.18     16.23 o 
  -9   3   7      328.80      346.89     19.66 o 
  -8   3   7      225.70      219.05     15.18 o 
  -7   3   7     1179.86     1412.71     29.66 o 
  -6   3   7      100.71      126.81      9.50 o 
  -5   3   7       34.85       37.71      7.51 o 
  -4   3   7      718.31      747.73     25.20 o 
  -3   3   7     4325.26     5380.68    159.53 o 
  -2   3   7      766.14      731.72     14.19 o 
   0   3   7     3373.41     3494.07     54.64 o 
   1   3   7     1115.15      893.20     17.86 o 
   2   3   7       13.46       20.70      2.93 o 
   3   3   7     3511.51     3802.86     75.11 o 
   4   3   7     5824.83     6610.39    266.90 o 
   5   3   7      813.88      911.40     26.53 o 
   6   3   7      545.94      619.42     28.22 o 
   7   3   7       67.45       40.55     11.78 o 
   8   3   7     1144.86     1188.97     37.44 o 
   9   3   7      486.58      474.01     20.60 o 
  10   3   7       21.03       53.20     17.94 o 
 -11   4   7        2.34      -18.91     18.91 o 
 -10   4   7      176.31      211.43     18.61 o 
  -9   4   7       22.66       19.79     13.51 o 
  -8   4   7       11.82        8.79     12.85 o 
  -7   4   7      566.21      733.69     20.51 o 
  -6   4   7     1642.77     1875.73     97.70 o 
  -5   4   7       72.92       22.41      7.36 o 
  -4   4   7    11241.79    10691.83    369.92 o 
  -3   4   7     2583.36     2441.55     77.36 o 
  -2   4   7     5192.25     5253.68    117.22 o 
  -1   4   7      501.01      548.37      8.34 o 
   0   4   7     2613.77     2414.73     41.22 o 
   1   4   7     2431.90     1962.53     57.79 o 
   2   4   7     4655.76     4627.63     59.61 o 
   3   4   7       33.73       68.55      4.97 o 
   4   4   7     1301.69     1381.32     57.50 o 
   5   4   7     4769.68     5557.61    219.57 o 
   6   4   7      300.15      300.25     13.15 o 
   7   4   7        4.20        0.37     11.85 o 
   8   4   7        4.01       17.88     13.70 o 
   9   4   7      410.53      443.09     19.43 o 
  10   4   7       13.51        5.19     15.57 o 
 -11   5   7       29.90       31.66     21.79 o 
 -10   5   7       20.91        8.59     16.76 o 
  -9   5   7        0.61       11.60     14.58 o 
  -8   5   7      149.10      145.20     14.10 o 
  -7   5   7       34.91       59.06     11.41 o 
  -6   5   7      214.11      177.29     10.06 o 
  -5   5   7     3037.49     2951.22    102.05 o 
  -4   5   7        1.92        4.72      4.76 o 
  -3   5   7     3498.40     3987.89    126.44 o 
  -2   5   7       36.88       35.42      2.95 o 
  -1   5   7       75.52       55.49      2.76 o 
   0   5   7      448.99      380.66      7.11 o 
   1   5   7      946.89      999.93     17.63 o 
   2   5   7     4703.21     4958.81     93.09 o 
   3   5   7     2724.86     2916.54     75.28 o 
   4   5   7     2279.46     2249.10     65.19 o 
   5   5   7       61.04       88.29      7.54 o 
   6   5   7     5424.29     5801.39    267.23 o 
   7   5   7       49.72       74.91     14.75 o 
   8   5   7       31.67       40.41     14.91 o 
   9   5   7        0.56       -5.34     16.05 o 
  10   5   7        1.62       -5.77     16.10 o 
 -11   6   7      397.78      359.17     30.82 o 
 -10   6   7       19.05       15.59     17.05 o 
  -9   6   7       52.74       48.01     14.20 o 
  -8   6   7       14.77        0.61     13.23 o 
  -7   6   7     2493.15     2765.53     50.94 o 
  -6   6   7      777.11      744.51     42.63 o 
  -5   6   7     6917.30     7792.06    183.07 o 
  -4   6   7     1306.72     1196.72     61.56 o 
  -3   6   7      682.86      712.33     25.60 o 
  -2   6   7      372.35      387.33      7.40 o 
  -1   6   7    12155.67    11503.57    451.68 o 
   0   6   7       25.45       22.05      2.15 o 
   1   6   7    21810.29    25776.07    907.04 o 
   2   6   7     2673.62     2689.60     53.02 o 
   3   6   7      280.31      328.91      8.14 o 
   4   6   7      787.17      860.41     24.28 o 
   5   6   7     1998.00     1938.81     85.84 o 
   6   6   7      894.54      888.53     37.85 o 
   7   6   7      344.13      361.27     17.89 o 
   8   6   7      287.95      344.31     22.26 o 
   9   6   7       38.58       34.82     15.41 o 
  10   6   7        6.84      -16.33     16.33 o 
 -11   7   7       93.76       20.23     70.91 o 
 -10   7   7        3.25        4.28     17.67 o 
  -9   7   7      201.56      148.96     20.27 o 
  -8   7   7       69.97      109.51     16.34 o 
  -7   7   7      231.92      302.63     15.29 o 
  -6   7   7        0.70        2.69     10.36 o 
  -5   7   7     4211.80     4676.69    156.14 o 
  -4   7   7     3555.33     3663.92    106.58 o 
  -3   7   7     1808.20     1756.52     67.10 o 
  -2   7   7        2.78        0.11      2.89 o 
  -1   7   7     1656.49     1524.78     38.06 o 
   0   7   7      276.44      223.59     20.83 o 
   1   7   7     3933.60     4243.24    106.96 o 
   2   7   7     2067.77     2519.08     66.99 o 
   3   7   7     2667.70     2724.11     58.27 o 
   4   7   7     1054.29     1392.72     50.55 o 
   5   7   7      341.47      267.59     14.65 o 
   6   7   7        0.92       -0.06      8.15 o 
   7   7   7       62.36       49.25     11.95 o 
   8   7   7        8.35       19.48     12.92 o 
   9   7   7       92.18       86.35     16.06 o 
  10   7   7       14.57       27.14     16.30 o 
 -10   8   7       62.88       71.32     16.17 o 
  -9   8   7        6.21      -10.90     14.37 o 
  -8   8   7      271.52      249.36     15.85 o 
  -7   8   7      350.18      275.21     17.39 o 
  -6   8   7        8.76       -0.64     10.53 o 
  -5   8   7       13.19       45.58      7.02 o 
  -4   8   7       94.29      101.79      6.90 o 
  -3   8   7     2575.59     2470.81     75.70 o 
  -2   8   7     2000.86     2103.56     76.73 o 
  -1   8   7      369.18      380.70     11.11 o 
   0   8   7      112.40      196.32      6.23 o 
   1   8   7     5719.54     5336.88    134.11 o 
   2   8   7     1329.73     1388.47     30.54 o 
   3   8   7       57.95       60.38      4.45 o 
   4   8   7      255.17      277.99     10.21 o 
   5   8   7       35.39       32.57      5.74 o 
   6   8   7     2941.88     3008.06    108.59 o 
   7   8   7      425.90      464.94     16.92 o 
   8   8   7      109.44       93.25     15.45 o 
   9   8   7       67.95       70.93     20.40 o 
  10   8   7        5.19       20.23     17.87 o 
 -10   9   7       39.20       50.40     17.89 o 
  -9   9   7      218.92      196.39     17.46 o 
  -8   9   7      771.55      818.09     26.51 o 
  -7   9   7        1.59        7.80     12.64 o 
  -6   9   7     4127.42     4527.54    150.67 o 
  -5   9   7     4306.69     4188.12    230.00 o 
  -4   9   7     2457.00     2238.73     73.00 o 
  -3   9   7      334.75      439.41     14.09 o 
  -2   9   7     6126.19     5833.51    226.76 o 
  -1   9   7       41.38       48.58      3.04 o 
   0   9   7     4949.82     4297.84     89.05 o 
   1   9   7     2417.17     2076.58     44.93 o 
   2   9   7     6202.73     5679.67    164.38 o 
   3   9   7     2324.98     2354.14     65.24 o 
   4   9   7      102.32      180.58     11.11 o 
   5   9   7      383.74      388.74     25.29 o 
   6   9   7      253.66      200.51     13.19 o 
   7   9   7      340.38      369.85     16.77 o 
   8   9   7      362.14      377.28     18.22 o 
   9   9   7      124.36      102.81     17.90 o 
  10   9   7       55.16       49.65     21.94 o 
 -10  10   7       24.60       53.73     18.50 o 
  -9  10   7      365.96      268.24     20.72 o 
  -8  10   7      102.18      127.49     15.37 o 
  -7  10   7     1928.37     2189.46     94.09 o 
  -6  10   7        7.05       -6.40     10.46 o 
  -5  10   7      175.12       66.22      8.75 o 
  -4  10   7     4711.04     4728.55    299.70 o 
  -3  10   7     2527.10     2261.49     57.95 o 
  -2  10   7     3952.26     3775.56    103.34 o 
  -1  10   7     7935.62     7017.48    177.41 o 
   0  10   7       42.58       15.65      2.50 o 
   1  10   7      490.78      642.03     20.09 o 
   2  10   7    12779.09    13147.36    880.27 o 
   3  10   7     2048.31     1891.38     72.89 o 
   4  10   7        4.00        8.19      4.83 o 
   5  10   7      703.78      684.30     25.13 o 
   6  10   7       58.52       51.64      7.63 o 
   7  10   7      115.93      163.19     17.05 o 
   8  10   7      767.43      787.80     42.85 o 
   9  10   7       39.02       21.50     17.47 o 
  10  10   7        4.83       -0.08     20.38 o 
 -10  11   7      108.98      111.56     18.20 o 
  -9  11   7        9.18       28.76     17.32 o 
  -8  11   7      259.64      265.73     19.55 o 
  -7  11   7      321.63      313.66     16.68 o 
  -6  11   7      135.16       89.60     12.60 o 
  -5  11   7     1226.06     1153.28     58.28 o 
  -4  11   7     2072.18     1989.25     77.61 o 
  -3  11   7      112.03       54.40      5.63 o 
  -2  11   7     2111.35     1931.34     59.01 o 
  -1  11   7     3722.10     3659.73     94.80 o 
   0  11   7     7130.02     7718.85    150.57 o 
   1  11   7    11787.99    11294.52    302.43 o 
   2  11   7      216.70      226.11      7.85 o 
   3  11   7      232.99      216.12     11.45 o 
   4  11   7      116.85      110.51      8.00 o 
   5  11   7       99.75      121.37      9.95 o 
   6  11   7      339.63      360.20     15.08 o 
   7  11   7     3777.15     3971.61    194.67 o 
   8  11   7      117.91      116.50     15.12 o 
   9  11   7       67.86       57.96     17.30 o 
  10  11   7      211.54      219.20     26.61 o 
 -10  12   7       24.99        8.01     18.61 o 
  -9  12   7      504.21      474.17     25.29 o 
  -8  12   7        4.90       30.88     32.58 o 
  -7  12   7        4.43        5.45     12.03 o 
  -6  12   7     1041.99     1093.13     29.88 o 
  -5  12   7       47.99       39.17      8.13 o 
  -4  12   7     1751.83     1533.12     77.94 o 
  -3  12   7    11467.88    12010.94    371.51 o 
  -2  12   7      410.50      379.78     11.58 o 
  -1  12   7     5396.58     5448.93    128.57 o 
   0  12   7     4009.96     3910.32     78.72 o 
   1  12   7     1284.49      909.72     32.81 o 
   2  12   7      680.10      590.27     18.28 o 
   3  12   7       65.39       25.16      5.58 o 
   4  12   7     1495.37     1610.37     83.76 o 
   5  12   7      905.62     1014.26     39.95 o 
   6  12   7        4.53       20.41     10.34 o 
   7  12   7        0.58        7.56     13.21 o 
   8  12   7      540.39      631.57     24.66 o 
   9  12   7       28.90       50.67     20.98 o 
  10  12   7       13.98        6.81     23.79 o 
 -10  13   7       76.10       88.38     22.54 o 
  -9  13   7      189.52      160.67     19.51 o 
  -8  13   7       21.36       39.92     13.93 o 
  -7  13   7      302.19      256.50     18.18 o 
  -6  13   7      510.48      415.89     17.95 o 
  -5  13   7     1950.92     1969.25     72.85 o 
  -4  13   7     1332.63     1404.57     71.14 o 
  -3  13   7       21.24        4.36      6.65 o 
  -2  13   7    14234.20    14783.84    365.42 o 
  -1  13   7     1449.71     1255.81     26.65 o 
   0  13   7      431.78      396.17     13.90 o 
   1  13   7      904.51     1126.37    215.35 o 
   2  13   7        6.36       20.18      5.93 o 
   3  13   7        6.58        0.58      5.28 o 
   4  13   7     3541.37     4030.29    113.98 o 
   5  13   7      110.31      126.58     10.48 o 
   6  13   7      179.50      226.08     13.74 o 
   7  13   7      534.09      554.95     19.08 o 
   8  13   7      419.91      391.19     21.30 o 
   9  13   7      578.27      489.90     28.84 o 
  10  13   7        0.34      -19.68     24.13 o 
 -10  14   7      312.90      323.54     25.53 o 
  -9  14   7       23.65       20.26     22.07 o 
  -8  14   7      103.88      100.37     19.74 o 
  -7  14   7        1.60      -11.22     13.45 o 
  -6  14   7      308.25      253.66     15.58 o 
  -5  14   7     1481.82     1471.57     80.12 o 
  -4  14   7     2308.75     2244.16     54.27 o 
  -3  14   7     2030.34     1797.56     57.14 o 
  -2  14   7      943.58      701.11     20.55 o 
  -1  14   7     5293.69     4575.46    102.39 o 
   0  14   7     1091.40      809.80     21.75 o 
   1  14   7     3240.77     2657.65     93.89 o 
   2  14   7      166.87      141.05      7.01 o 
   3  14   7      598.87      648.05     65.04 o 
   4  14   7      249.83      306.78     21.79 o 
   5  14   7      346.90      300.29     25.27 o 
   6  14   7      716.68      761.67     48.85 o 
   7  14   7       80.81       64.11     13.67 o 
   8  14   7       56.73       66.73     16.94 o 
   9  14   7       58.66       68.58     19.54 o 
 -10  15   7        0.15       12.22     19.15 o 
  -9  15   7       58.61       82.03     24.53 o 
  -8  15   7      300.37      346.57     22.16 o 
  -7  15   7        8.22        4.54     14.38 o 
  -6  15   7      843.30      815.75     26.62 o 
  -5  15   7        0.04        0.65      7.31 o 
  -4  15   7     2023.76     2133.88     64.17 o 
  -3  15   7      134.85      144.48      9.01 o 
  -2  15   7      132.94       99.95      5.94 o 
  -1  15   7      163.90      140.43     11.08 o 
   0  15   7     9814.16     9293.41    236.61 o 
   1  15   7     2782.45     2794.13    105.76 o 
   2  15   7      480.18      440.32     34.82 o 
   3  15   7     2301.60     2183.24    136.03 o 
   4  15   7      188.54      162.23     11.00 o 
   5  15   7       98.62       82.35      9.83 o 
   6  15   7      587.05      637.94     27.23 o 
   7  15   7        3.93       13.91     11.05 o 
   8  15   7      180.58      153.01     23.02 o 
   9  15   7      587.87      676.90     76.63 o 
 -10  16   7       92.60       88.41     25.37 o 
  -9  16   7      115.56      116.79     23.88 o 
  -8  16   7      133.01       83.85     18.47 o 
  -7  16   7     1662.28     1831.84     49.05 o 
  -6  16   7      875.59     1022.62     57.14 o 
  -5  16   7     1656.55     1346.61     72.55 o 
  -4  16   7        5.45       -6.94      8.04 o 
  -3  16   7     2491.87     2226.53    128.79 o 
  -2  16   7      146.70      139.47      7.76 o 
  -1  16   7     3937.25     3699.36     70.33 o 
   0  16   7     1421.77     1452.57     24.91 o 
   1  16   7       17.70        1.66      5.79 o 
   2  16   7      150.13      143.24      7.82 o 
   3  16   7     3271.64     3392.09     69.09 o 
   4  16   7     1050.14     1003.90     32.67 o 
   5  16   7      289.14      263.28     12.76 o 
   6  16   7      178.28      197.78     16.26 o 
   7  16   7       61.95      100.74     17.89 o 
   8  16   7       36.56       16.23     21.38 o 
   9  16   7      392.37      312.96     29.85 o 
  -9  17   7       14.20       13.37     17.71 o 
  -8  17   7       99.29      105.63     18.24 o 
  -7  17   7       22.70       20.33     14.95 o 
  -6  17   7     1259.68     1379.65     35.62 o 
  -5  17   7       28.23       18.32      8.51 o 
  -4  17   7        4.05        2.28      7.84 o 
  -3  17   7      766.61      786.19     39.35 o 
  -2  17   7        9.22        4.14      6.64 o 
  -1  17   7      658.96      653.09     31.40 o 
   0  17   7       27.36       35.14      5.82 o 
   1  17   7     1161.80     1113.17     52.72 o 
   2  17   7     1167.32     1027.42     65.44 o 
   3  17   7     1207.24      990.94     81.90 o 
   4  17   7      195.89      118.52     10.25 o 
   5  17   7      365.96      356.08     15.68 o 
   6  17   7      413.29      395.27     26.61 o 
   7  17   7      368.80      373.20     32.62 o 
   8  17   7      281.23      219.66     24.52 o 
   9  17   7        0.73      -11.49     46.16 o 
  -9  18   7       74.53       41.67     19.84 o 
  -8  18   7       28.43       57.06     16.49 o 
  -7  18   7      940.03      874.13     28.02 o 
  -6  18   7     1074.44     1221.01     32.11 o 
  -5  18   7        7.47       27.48     11.97 o 
  -4  18   7      847.53      872.96     35.46 o 
  -3  18   7      528.83      531.08     15.23 o 
  -2  18   7     3221.58     3193.56     97.16 o 
  -1  18   7        7.05        7.72      5.67 o 
   0  18   7      515.33      463.22     14.24 o 
   1  18   7       71.56       34.98      9.32 o 
   2  18   7     2379.51     1897.90    160.73 o 
   3  18   7      678.29      851.81     29.28 o 
   4  18   7     2215.85     2181.55     45.80 o 
   5  18   7       19.93       -5.31     20.06 o 
   6  18   7      772.15      776.89     49.86 o 
   7  18   7      504.25      520.41     48.27 o 
   8  18   7       81.50       46.52     24.59 o 
   9  18   7       19.05       55.66     26.13 o 
  -9  19   7       14.45       24.44     18.41 o 
  -8  19   7        7.52       -7.22     19.80 o 
  -7  19   7       78.02      110.40     15.89 o 
  -6  19   7      604.35      579.74     32.60 o 
  -5  19   7      276.66      277.44     16.93 o 
  -4  19   7     1658.30     1709.11     54.08 o 
  -3  19   7        1.32        0.07     12.03 o 
  -2  19   7       77.99       69.99      8.88 o 
  -1  19   7       53.38       30.67      7.33 o 
   0  19   7      193.58      139.89      8.81 o 
   1  19   7      220.32      250.87     10.59 o 
   2  19   7      624.18      499.22     32.67 o 
   3  19   7     1140.23     1176.77     34.05 o 
   4  19   7      691.87      676.13     26.85 o 
   5  19   7     1800.81     1902.18     57.58 o 
   6  19   7        0.23      -15.16     29.70 o 
   7  19   7       17.46       30.36     23.63 o 
   8  19   7      135.40       95.93     23.54 o 
   9  19   7        0.76      -11.36     34.54 o 
  -9  20   7      216.79      156.42     26.76 o 
  -8  20   7       56.77       38.30     19.18 o 
  -7  20   7      369.70      305.16     23.48 o 
  -6  20   7      459.30      461.35     22.75 o 
  -5  20   7      226.96      188.63     13.86 o 
  -4  20   7       37.29       29.43     10.15 o 
  -3  20   7     1074.62     1025.08     34.70 o 
  -2  20   7      198.08      166.10     11.76 o 
  -1  20   7     1807.71     1772.01     73.70 o 
   0  20   7     1081.14     1014.53     29.03 o 
   1  20   7     1324.42     1365.58     29.13 o 
   2  20   7     2086.60     2068.06     71.86 o 
   3  20   7     4446.03     4442.56    130.97 o 
   4  20   7     2066.20     2161.03     71.80 o 
   5  20   7        0.48       -3.62     16.14 o 
   6  20   7       85.63      100.09     21.58 o 
   7  20   7        7.65       23.53     17.46 o 
   8  20   7       10.54        5.95     29.11 o 
  -9  21   7        0.78       24.98     16.78 o 
  -8  21   7      149.08      146.33     20.73 o 
  -7  21   7      119.27      118.11     17.79 o 
  -6  21   7      131.92      129.78     32.32 o 
  -5  21   7      383.19      453.08     20.02 o 
  -4  21   7      592.68      538.08     20.12 o 
  -3  21   7     1106.00     1193.49     28.79 o 
  -2  21   7      361.33      375.95     14.85 o 
  -1  21   7       46.04       63.64      8.57 o 
   0  21   7     3024.64     2961.38     91.69 o 
   1  21   7      255.60      271.04     23.01 o 
   2  21   7     3763.96     4423.56     92.14 o 
   3  21   7     5565.15     5893.01    140.03 o 
   4  21   7       45.69        7.47     10.24 o 
   5  21   7       57.45       69.17     17.48 o 
   6  21   7      219.29      190.80     28.85 o 
   7  21   7        3.64       -3.27     28.15 o 
   8  21   7       34.64       32.55     29.09 o 
  -9  22   7        0.67        9.71     27.31 o 
  -8  22   7       36.38       52.85     19.08 o 
  -7  22   7       72.24       67.30     16.89 o 
  -6  22   7       85.63      113.91     19.29 o 
  -5  22   7     1607.59     1643.27     53.59 o 
  -4  22   7      819.87      892.11     24.63 o 
  -3  22   7      154.38      167.66     13.76 o 
  -2  22   7       47.74       51.84      9.75 o 
  -1  22   7      773.30      713.02     21.97 o 
   0  22   7      355.53      313.60     10.40 o 
   1  22   7     4909.17     5360.04    107.19 o 
   2  22   7     1964.71     2029.95     53.83 o 
   3  22   7      299.21      245.25     17.71 o 
   4  22   7     1472.30     1420.17     65.83 o 
   5  22   7      116.04      112.22     21.11 o 
   6  22   7       42.50        5.31     18.68 o 
   7  22   7       13.37       32.69     30.65 o 
   8  22   7        6.38        8.15     32.23 o 
  -8  23   7       98.35       86.61     21.30 o 
  -7  23   7       66.83       62.77     16.38 o 
  -6  23   7      659.28      771.23     40.44 o 
  -5  23   7        0.13       -8.72     13.90 o 
  -4  23   7      241.89      305.22     23.42 o 
  -3  23   7     1062.68     1058.30     27.81 o 
  -2  23   7      765.59      857.43     23.74 o 
  -1  23   7     1289.25     1289.19     31.85 o 
   0  23   7     1741.16     1954.60     31.98 o 
   1  23   7     1379.31     1449.41     32.06 o 
   2  23   7      783.29      917.07     29.39 o 
   3  23   7     1222.50     1265.07     82.15 o 
   4  23   7      157.38      175.90     17.02 o 
   5  23   7      332.57      347.69     21.20 o 
   6  23   7       32.28       19.76     17.49 o 
   7  23   7        1.24       10.42     25.96 o 
   8  23   7       59.98       33.51     28.39 o 
  -8  24   7       23.77       33.52     22.46 o 
  -7  24   7       26.41       15.88     18.59 o 
  -6  24   7       54.18        3.05     20.26 o 
  -5  24   7     1042.63     1172.76     30.33 o 
  -4  24   7       66.66       74.66     11.93 o 
  -3  24   7     1563.56     1694.17     39.41 o 
  -2  24   7      240.90      222.98     17.03 o 
  -1  24   7      470.34      481.21     16.64 o 
   0  24   7      479.29      540.20     17.94 o 
   1  24   7      543.13      488.17     16.50 o 
   2  24   7       28.54       10.54     15.82 o 
   3  24   7      117.09      119.85     16.54 o 
   4  24   7      528.64      618.11     26.37 o 
   5  24   7        1.07       -9.05     20.66 o 
   6  24   7      670.63      697.82     40.46 o 
   7  24   7       63.28       71.33     24.26 o 
   8  24   7        3.47       -6.32     29.82 o 
  -8  25   7       44.15       24.27     20.02 o 
  -7  25   7       13.29       -7.61     18.31 o 
  -6  25   7      349.34      298.07     20.66 o 
  -5  25   7       46.46       61.09     16.37 o 
  -4  25   7     1381.81     1366.34     35.11 o 
  -3  25   7       27.43       15.32     12.13 o 
  -2  25   7      421.60      398.59     17.61 o 
  -1  25   7      394.21      383.92     16.87 o 
   0  25   7     1030.82      917.24     21.58 o 
   1  25   7       35.30       27.24     11.15 o 
   2  25   7     1171.99     1135.84     33.13 o 
   3  25   7       81.37       82.13     15.47 o 
   4  25   7      123.77      173.24     19.90 o 
   5  25   7      401.45      430.07     27.23 o 
   6  25   7      115.48       91.13     27.03 o 
   7  25   7       44.80       48.13     25.36 o 
  -7  26   7      387.15      339.77     22.16 o 
  -6  26   7      372.23      401.76     31.61 o 
  -5  26   7      153.67      120.29     14.68 o 
  -4  26   7       25.51       23.96     11.35 o 
  -3  26   7      699.13      642.43     23.04 o 
  -2  26   7       94.10       87.37     12.15 o 
  -1  26   7      306.57      296.45     14.75 o 
   0  26   7        3.89       -9.84     11.10 o 
   1  26   7      498.76      530.45     24.14 o 
   2  26   7      813.08      875.75     31.33 o 
   3  26   7      373.78      399.64     24.54 o 
   4  26   7      130.18       98.85     18.70 o 
   5  26   7       33.13       39.82     17.16 o 
   6  26   7      181.93      180.51     25.29 o 
   7  26   7       20.28       58.49     28.39 o 
  -7  27   7       23.71        8.44     18.06 o 
  -6  27   7       30.67       30.30     17.61 o 
  -5  27   7       19.54       22.39     16.29 o 
  -4  27   7      245.60      226.41     18.43 o 
  -3  27   7       41.26       36.54     15.31 o 
  -2  27   7       80.05       71.43     11.62 o 
  -1  27   7      198.14      225.15     26.96 o 
   0  27   7       79.70      120.01     13.43 o 
   1  27   7     1149.42     1349.95     37.98 o 
   2  27   7      279.70      300.45     18.14 o 
   3  27   7       62.45       39.55     13.50 o 
   4  27   7       17.39       28.21     13.58 o 
   5  27   7      372.73      306.16     34.07 o 
   6  27   7       21.54       25.39     30.98 o 
   7  27   7      435.17      424.31     42.41 o 
  -7  28   7        0.75      -12.96     18.99 o 
  -6  28   7        1.59       13.36     17.45 o 
  -5  28   7       35.68       12.97     18.71 o 
  -4  28   7      383.08      391.90     21.20 o 
  -3  28   7      900.93     1137.50     35.87 o 
  -2  28   7       34.27       25.88     16.62 o 
  -1  28   7       19.99       36.46     12.61 o 
   0  28   7     1230.95     1231.27     47.54 o 
   1  28   7      246.89      179.61     16.18 o 
   2  28   7      543.66      613.75     23.06 o 
   3  28   7       84.05       72.09     19.26 o 
   4  28   7      147.14      181.61     20.92 o 
   5  28   7       57.64       41.43     21.56 o 
   6  28   7       49.89       29.31     30.14 o 
  -6  29   7       52.05       81.50     20.63 o 
  -5  29   7      139.10      111.47     19.85 o 
  -4  29   7      453.09      515.72     23.75 o 
  -3  29   7       43.12       53.08     14.03 o 
  -2  29   7      832.83      913.56     34.67 o 
  -1  29   7      257.74      249.81     14.78 o 
   0  29   7       13.86        4.79     16.28 o 
   1  29   7     1067.56     1151.15     32.35 o 
   2  29   7        1.04       -5.76     16.11 o 
   3  29   7        3.11      -11.79     13.81 o 
   4  29   7       61.11       55.92     23.24 o 
   5  29   7       35.99       39.83     19.75 o 
   6  29   7        5.97      -10.85     25.54 o 
  -6  30   7       81.25       71.83     23.99 o 
  -5  30   7       49.27       48.87     19.17 o 
  -4  30   7        8.14       15.33     16.66 o 
  -3  30   7      484.59      472.15     22.11 o 
  -2  30   7      109.13       92.84     13.99 o 
  -1  30   7       30.15       29.35     14.38 o 
   0  30   7      917.21      982.01     31.49 o 
   1  30   7      237.43      194.57     21.28 o 
   2  30   7        4.54       14.94     13.92 o 
   3  30   7       41.16       49.88     19.74 o 
   4  30   7      114.18      105.11     25.76 o 
   5  30   7        0.33       -2.28     17.86 o 
  -6  31   7        0.71      307.26    139.68 o 
  -5  31   7       10.32       13.12     19.63 o 
  -4  31   7       20.87       13.83     17.39 o 
  -3  31   7        1.05       -0.25     13.89 o 
  -2  31   7      201.38      204.07     17.25 o 
  -1  31   7       20.07        4.53     12.89 o 
   0  31   7        8.44       -5.79     15.18 o 
   1  31   7      373.87      396.89     23.18 o 
   2  31   7       62.75       47.43     15.73 o 
   3  31   7      133.96      109.62     21.49 o 
   4  31   7      304.17      296.64     24.90 o 
   5  31   7        5.13       17.21     24.00 o 
  -5  32   7       88.77      100.71     25.60 o 
  -4  32   7       15.37       16.88     18.89 o 
  -3  32   7        5.27       17.15     14.00 o 
  -2  32   7       87.40      111.54     19.95 o 
  -1  32   7       22.40       31.68     15.20 o 
   0  32   7      219.06      208.31     24.27 o 
   1  32   7      255.13      326.14     24.77 o 
   2  32   7       27.93       22.62     15.92 o 
   3  32   7        3.58       27.05     25.29 o 
   4  32   7      102.61       97.54     17.37 o 
   5  32   7       15.67       15.30     43.57 o 
  -4  33   7        0.88       10.82     23.06 o 
  -3  33   7        0.29      -24.73     24.73 o 
  -2  33   7        3.79       -4.97     20.61 o 
  -1  33   7        8.72        1.89     17.61 o 
   0  33   7      438.24      459.88     26.00 o 
   1  33   7       16.96       18.59     21.09 o 
   2  33   7       11.13        4.46     20.23 o 
   3  33   7       26.42       40.96     21.85 o 
   4  33   7       13.07       10.63     21.91 o 
  -4  34   7       36.69       46.84     41.71 o 
  -3  34   7      143.33      152.05     21.84 o 
  -2  34   7       72.63       74.36     18.77 o 
  -1  34   7      107.88      114.88     28.84 o 
   0  34   7       40.53       26.75     14.81 o 
   1  34   7       17.46       31.22     24.58 o 
   2  34   7      150.71      197.85     24.83 o 
   3  34   7        7.11      -14.08     19.60 o 
  -3  35   7       60.97       24.89     38.96 o 
  -2  35   7       10.33       12.75     17.07 o 
  -1  35   7      437.80      441.36     27.94 o 
   0  35   7       43.39       38.35     18.84 o 
   1  35   7       48.65       45.59     23.35 o 
   2  35   7       93.56      108.69     25.38 o 
  -2  36   7       31.95       11.48     44.79 o 
  -1  36   7       99.17       77.28     27.60 o 
   0  36   7       19.25       23.27     21.58 o 
   1  36   7       51.63       92.39     24.75 o 
 -11   0   8      294.71      324.59     32.26 o 
 -10   0   8       25.89       59.53     24.81 o 
  -9   0   8      245.69      284.59     24.68 o 
  -8   0   8        8.52        2.18     17.98 o 
  -7   0   8     1343.40     1481.67     46.73 o 
  -6   0   8        1.26       -1.35     11.25 o 
  -5   0   8      108.17       99.15     13.50 o 
  -4   0   8        4.18        9.09      6.72 o 
  -3   0   8    11609.93    12065.20    386.92 o 
  -2   0   8      241.03      150.36      7.47 o 
   0   0   8     1402.78     1620.05     43.62 o 
   1   0   8     2623.34     1997.41     92.81 o 
   2   0   8      168.14      279.80     11.59 o 
   3   0   8     5209.88     5735.81    246.23 o 
   4   0   8     4458.17     5161.78    250.34 o 
   5   0   8      267.80      227.07     23.98 o 
   6   0   8     4156.09     4487.10    298.90 o 
   7   0   8      217.72      215.38     18.91 o 
   8   0   8       28.15       45.82     22.10 o 
   9   0   8        0.48       -0.98     24.47 o 
  10   0   8      229.60      222.62     34.91 o 
 -11   1   8       41.07       28.09     19.52 o 
 -10   1   8        1.20       -5.13     15.94 o 
  -9   1   8      244.91      235.85     16.85 o 
  -8   1   8       35.95       77.35     12.21 o 
  -7   1   8       52.32       51.91     11.39 o 
  -6   1   8      554.86      610.70     17.15 o 
  -5   1   8     2041.51     2113.67     37.80 o 
  -4   1   8       14.41       29.09      5.19 o 
  -3   1   8     7056.34     6470.60    180.36 o 
  -2   1   8     1484.24     1626.35     27.96 o 
  -1   1   8    13057.50    13410.62    531.10 o 
   0   1   8     1705.23     1848.25     36.51 o 
   1   1   8        8.24       28.19      3.24 o 
   2   1   8     1402.30     1586.32     57.64 o 
   3   1   8      268.12      221.35      7.21 o 
   4   1   8     1497.54     1694.82     52.35 o 
   5   1   8     2526.38     2683.79     85.15 o 
   6   1   8        8.57       14.86      8.87 o 
   7   1   8       54.05       41.17     14.17 o 
   8   1   8      956.89      898.57     36.21 o 
   9   1   8      283.59      255.89     21.69 o 
  10   1   8       40.09       53.01     18.77 o 
 -11   2   8       60.08       19.80     19.72 o 
 -10   2   8       48.04       34.95     16.88 o 
  -9   2   8       35.20       41.36     14.17 o 
  -8   2   8        0.07       -0.80     14.83 o 
  -7   2   8      526.61      611.04     19.66 o 
  -6   2   8      122.41      116.71     10.50 o 
  -5   2   8     7582.80     8556.08    266.83 o 
  -4   2   8     1702.00     1855.27     72.21 o 
  -3   2   8     1543.60     1343.86     44.44 o 
  -2   2   8     3100.19     3008.08     91.05 o 
  -1   2   8     7455.53     6837.38    194.17 o 
   0   2   8      143.54       91.01      3.04 o 
   1   2   8     2562.44     2357.71     53.39 o 
   2   2   8     1513.56     1227.08     21.43 o 
   3   2   8      964.00     1263.24     47.13 o 
   4   2   8     1215.23     1058.39     43.55 o 
   5   2   8      345.13      288.54     16.43 o 
   6   2   8      158.42      156.21     13.22 o 
   7   2   8        4.30       -1.60      8.63 o 
   8   2   8      202.14      235.67     15.23 o 
   9   2   8        7.90       17.94     16.67 o 
  10   2   8       58.64       86.17     20.31 o 
 -11   3   8        2.82       -8.24     16.81 o 
 -10   3   8      101.66      119.91     21.15 o 
  -9   3   8        2.64       32.92     15.25 o 
  -8   3   8        4.42        2.19     12.34 o 
  -7   3   8       47.98       20.61     10.68 o 
  -6   3   8     3128.38     3343.16     98.44 o 
  -5   3   8       63.81       33.58      8.35 o 
  -4   3   8     3137.32     3365.03    164.69 o 
  -3   3   8      795.82      972.07     28.57 o 
  -2   3   8     6760.50     6145.89    142.18 o 
  -1   3   8      319.80      107.27      3.81 o 
   0   3   8      126.91       42.66      2.99 o 
   1   3   8       90.68       42.44      1.90 o 
   2   3   8       60.92       16.70      5.60 o 
   4   3   8      621.71      484.08     14.69 o 
   5   3   8     2317.01     2342.45    124.77 o 
   6   3   8      768.72      887.07     59.88 o 
   7   3   8      540.44      585.36     24.98 o 
   8   3   8        0.36        8.87     12.52 o 
   9   3   8      168.72      206.98     17.57 o 
  10   3   8        0.67       16.14     15.20 o 
 -11   4   8       20.86       25.61     22.28 o 
 -10   4   8      110.71      132.81     18.47 o 
  -9   4   8       40.30       51.12     14.58 o 
  -8   4   8       89.81      111.62     13.86 o 
  -7   4   8     3580.51     3918.34    111.24 o 
  -6   4   8      922.29      908.97     22.08 o 
  -5   4   8     2143.94     2231.20     61.72 o 
  -4   4   8        2.64       -1.21      5.46 o 
  -3   4   8      359.19      522.29     13.34 o 
  -1   4   8     5034.60     4480.94    132.27 o 
   0   4   8      320.76      292.62      7.86 o 
   1   4   8     1173.05     1437.34     37.49 o 
   2   4   8       30.44       57.52      3.58 o 
   3   4   8      386.04      456.72     11.66 o 
   4   4   8    14453.03    17066.73    623.67 o 
   5   4   8     3487.77     4082.79    178.39 o 
   6   4   8       41.35       25.98     10.52 o 
   7   4   8        1.14       10.84     12.23 o 
   8   4   8      220.91      272.86     16.30 o 
   9   4   8      317.27      295.46     17.66 o 
  10   4   8      870.65      813.94     29.54 o 
 -11   5   8       11.23       -4.01     39.28 o 
 -10   5   8      169.26      188.88     19.13 o 
  -9   5   8        3.90        6.20     14.49 o 
  -8   5   8     1624.91     1545.31     43.34 o 
  -7   5   8       15.42       17.97     13.04 o 
  -6   5   8     3652.14     4334.71     82.15 o 
  -5   5   8      165.28      209.11     14.74 o 
  -4   5   8     1474.14     1142.42     47.10 o 
  -3   5   8    12731.64    14714.40   1089.83 o 
  -2   5   8     9305.66     9543.80    155.24 o 
  -1   5   8      115.31      104.20      3.31 o 
   0   5   8     1891.13     1808.69     29.76 o 
   1   5   8     6131.96     6081.85    194.74 o 
   2   5   8     1107.99     1011.17     20.46 o 
   3   5   8     5708.25     6486.62    271.42 o 
   4   5   8      200.54      249.90      8.48 o 
   5   5   8     2966.72     3497.89    168.42 o 
   6   5   8       57.54       60.45      8.10 o 
   7   5   8      567.02      559.69     20.58 o 
   8   5   8      349.48      306.19     19.56 o 
   9   5   8      252.62      230.04     20.93 o 
  10   5   8        0.41      -12.01     19.44 o 
 -10   6   8       34.25       36.48     17.13 o 
  -9   6   8      932.06      865.80     27.58 o 
  -8   6   8      130.63      117.96     14.57 o 
  -7   6   8     4499.48     4858.17     95.16 o 
  -6   6   8      729.48      684.42     19.57 o 
  -5   6   8     2362.59     2649.12     54.12 o 
  -4   6   8      929.30     1000.97     45.70 o 
  -3   6   8      522.65      524.08     12.64 o 
  -2   6   8      912.51      815.15     21.56 o 
  -1   6   8      451.88      431.42     10.08 o 
   0   6   8     6776.19     6220.01    217.44 o 
   1   6   8        4.30       19.88      2.25 o 
   2   6   8     8365.01     8331.49    404.84 o 
   3   6   8     7222.47     7603.91    343.64 o 
   4   6   8     1355.65     1538.26     43.67 o 
   5   6   8      279.52      258.98     14.74 o 
   6   6   8     1084.71     1127.49     58.84 o 
   7   6   8       89.08      101.71     11.52 o 
   8   6   8      110.49       91.10     13.78 o 
   9   6   8      196.65      183.70     18.79 o 
  10   6   8       37.52       -4.09     18.44 o 
 -10   7   8       55.03       44.64     15.97 o 
  -9   7   8      168.77      153.58     16.39 o 
  -8   7   8     2015.09     2187.48     59.52 o 
  -7   7   8     1267.11     1245.35     31.99 o 
  -6   7   8      806.27      973.68     26.07 o 
  -5   7   8     4999.15     5547.13    179.16 o 
  -4   7   8     2457.21     2390.56     95.17 o 
  -3   7   8      139.14      267.61      7.63 o 
  -2   7   8     7785.24     8064.16    214.24 o 
  -1   7   8     9359.15     8814.33    313.23 o 
   0   7   8    13733.60    11341.64    852.60 o 
   1   7   8    12063.68    11403.55    317.06 o 
   2   7   8       44.89       40.12      4.76 o 
   3   7   8     2743.88     2437.21     68.67 o 
   4   7   8     2670.02     2935.56    103.44 o 
   5   7   8       39.85       33.06      7.11 o 
   6   7   8      495.91      563.63     28.29 o 
   7   7   8      183.92      201.94     12.90 o 
   8   7   8       10.39       16.49     13.85 o 
   9   7   8      328.91      326.68     19.20 o 
  10   7   8       76.57       70.62     19.48 o 
 -10   8   8        0.22        9.36     18.24 o 
  -9   8   8     2120.06     2054.77     84.44 o 
  -8   8   8       59.56       81.90     13.68 o 
  -7   8   8     1750.32     2012.25     53.86 o 
  -6   8   8     6539.25     7492.40    161.10 o 
  -5   8   8      325.44      288.09     19.35 o 
  -4   8   8     1204.16     1049.82     42.72 o 
  -3   8   8     7322.72     7897.15    151.81 o 
  -2   8   8    22133.32    24736.44    934.29 o 
  -1   8   8     3140.74     2580.05     86.27 o 
   1   8   8     7857.39     7260.12    177.22 o 
   3   8   8     1568.28     1556.25     42.20 o 
   4   8   8       36.79       41.77      6.70 o 
   5   8   8     4627.30     5428.03    213.94 o 
   6   8   8     1844.14     2265.15     90.66 o 
   7   8   8      396.23      315.60     14.14 o 
   8   8   8     1319.13     1411.89     43.24 o 
   9   8   8      578.61      503.26     23.44 o 
  10   8   8        3.74       20.28     17.05 o 
 -10   9   8      262.94      170.21     18.53 o 
  -9   9   8      382.88      481.07     21.67 o 
  -8   9   8     1523.02     1812.28     53.68 o 
  -7   9   8       16.41       39.44     14.34 o 
  -6   9   8     2436.89     2259.23     96.64 o 
  -5   9   8     3203.74     3450.21     70.79 o 
  -4   9   8      172.73      239.03     16.16 o 
  -3   9   8      216.18      148.92      8.09 o 
  -2   9   8     7498.51     7459.00    265.64 o 
  -1   9   8     1004.43      791.07     15.85 o 
   1   9   8    14628.96    13119.63    504.05 o 
   2   9   8     1094.26      927.01     39.63 o 
   3   9   8     1244.13     1235.21     27.97 o 
   4   9   8     1898.72     2014.20     70.74 o 
   5   9   8      279.09      304.19     16.79 o 
   6   9   8       14.28        2.62      7.43 o 
   7   9   8      355.78      389.20     24.75 o 
   8   9   8      722.52      776.29     25.21 o 
   9   9   8       40.33       65.33     15.04 o 
  10   9   8       59.35       81.55     22.04 o 
 -10  10   8       17.15       17.51     18.18 o 
  -9  10   8      403.81      394.91     30.25 o 
  -8  10   8      165.65      195.38     20.32 o 
  -7  10   8       13.29        4.17     12.61 o 
  -6  10   8     1406.37     1520.18     37.14 o 
  -5  10   8      545.17      508.76     31.92 o 
  -4  10   8      410.31      405.07     13.76 o 
  -3  10   8     7760.76     7207.01    206.78 o 
  -2  10   8     3565.82     3154.74     72.37 o 
  -1  10   8      946.84      879.48     25.63 o 
   0  10   8     8102.24     7197.57    275.16 o 
   1  10   8     1717.51     1682.47     42.80 o 
   2  10   8     3686.41     3732.90     56.17 o 
   3  10   8      416.73      330.79     12.43 o 
   4  10   8      673.37      566.81     28.48 o 
   5  10   8     2694.61     2722.37     91.45 o 
   6  10   8     1067.47     1071.32     44.72 o 
   7  10   8        8.53       15.89     11.67 o 
   8  10   8      559.25      543.15     22.22 o 
   9  10   8       13.57       10.05     14.47 o 
  10  10   8       34.68       44.46     23.50 o 
 -10  11   8      184.26      215.77     21.11 o 
  -9  11   8      106.12       83.89     18.31 o 
  -8  11   8      489.03      416.18     23.66 o 
  -7  11   8       28.50       78.44     14.42 o 
  -6  11   8      127.76       86.55     10.65 o 
  -5  11   8      100.70      126.25      9.20 o 
  -4  11   8     1553.90     1437.33     83.18 o 
  -3  11   8        8.30       -5.01      5.01 o 
  -2  11   8       29.95       53.61      5.58 o 
  -1  11   8     4116.56     4257.59    100.99 o 
   0  11   8     6067.26     6210.97    159.54 o 
   1  11   8     6309.53     6669.27    124.01 o 
   2  11   8      623.51      565.26     22.07 o 
   3  11   8      124.89      188.03     12.91 o 
   4  11   8      316.00      393.79     33.83 o 
   5  11   8      567.84      482.55     17.80 o 
   6  11   8      653.87      617.43     36.52 o 
   7  11   8      923.52     1009.55     37.54 o 
   8  11   8      168.41      168.69     23.71 o 
   9  11   8       62.53       83.65     34.22 o 
  10  11   8        3.00        1.19     24.65 o 
 -10  12   8        5.09        4.72     20.40 o 
  -9  12   8       14.78        1.40     16.39 o 
  -8  12   8        0.08       -7.36     16.34 o 
  -7  12   8       42.04       38.00     14.50 o 
  -6  12   8       60.43       37.75     11.04 o 
  -5  12   8       80.05       50.69      8.23 o 
  -4  12   8      351.98      324.72     14.18 o 
  -3  12   8       40.03       21.06      5.89 o 
  -2  12   8     3044.88     3102.19     65.23 o 
  -1  12   8      347.30      318.74      7.46 o 
   0  12   8     3091.04     2760.58     67.74 o 
   1  12   8       73.46       75.48      5.06 o 
   2  12   8      640.69      596.04     21.57 o 
   3  12   8      142.74      123.91      7.03 o 
   4  12   8     2843.91     2822.83    189.40 o 
   5  12   8     1270.77     1284.36     41.10 o 
   6  12   8     1102.45     1290.69     40.43 o 
   7  12   8       15.97        7.20     14.00 o 
   8  12   8       39.23       46.35     15.37 o 
   9  12   8      226.85      213.10     20.66 o 
  10  12   8        1.00        7.52     28.94 o 
 -10  13   8       14.63       10.93     19.28 o 
  -9  13   8        0.23       29.05     16.40 o 
  -8  13   8       15.58        7.57     14.11 o 
  -7  13   8        4.71       -6.15     12.23 o 
  -6  13   8       20.56       24.79     11.50 o 
  -5  13   8     2788.15     2951.14    120.55 o 
  -4  13   8       40.56       41.00      7.08 o 
  -3  13   8     1640.71     1382.21     37.82 o 
  -2  13   8      190.82      171.42      7.66 o 
  -1  13   8      103.70       62.92      4.90 o 
   0  13   8       40.53       61.91      5.76 o 
   1  13   8     3794.98     3435.32     90.59 o 
   2  13   8      277.82      381.02     19.34 o 
   3  13   8      148.50       99.37      7.15 o 
   4  13   8      346.38      257.18     15.36 o 
   5  13   8      309.78      293.63     20.95 o 
   6  13   8       48.32       86.93     10.35 o 
   7  13   8      295.81      286.16     25.75 o 
   8  13   8        0.76        6.56     18.63 o 
   9  13   8       22.13       36.88     33.19 o 
 -10  14   8       10.66       21.55     19.35 o 
  -9  14   8      111.02      112.11     19.60 o 
  -8  14   8        1.86       -3.98     16.57 o 
  -7  14   8      655.18      628.01     33.06 o 
  -6  14   8     1042.91      986.23     31.03 o 
  -5  14   8       14.18       33.95      8.31 o 
  -4  14   8       50.23       34.00      7.65 o 
  -3  14   8      239.59      206.04      8.53 o 
  -2  14   8      355.97      317.52     13.25 o 
  -1  14   8      926.73      841.48     18.46 o 
   0  14   8      535.59      554.50     11.12 o 
   1  14   8      550.70      513.43     21.90 o 
   2  14   8      508.87      460.53     29.18 o 
   3  14   8      829.55      634.22     52.84 o 
   4  14   8      430.59      385.53     20.40 o 
   5  14   8       35.46       34.16      9.28 o 
   6  14   8       29.07       29.20     12.91 o 
   7  14   8        6.20       -6.58     13.36 o 
   8  14   8        5.03        2.13     20.41 o 
   9  14   8      110.80       77.93     23.37 o 
 -10  15   8        3.17       -9.62     28.00 o 
  -9  15   8        8.32        0.28     20.59 o 
  -8  15   8       67.86       28.58     13.62 o 
  -7  15   8       32.80       46.95     16.18 o 
  -6  15   8       40.39       21.58     11.35 o 
  -5  15   8      150.01      167.51     12.40 o 
  -4  15   8      519.13      548.45     22.10 o 
  -3  15   8        1.91        5.11      6.26 o 
  -2  15   8     2210.54     2040.56    105.64 o 
  -1  15   8     1266.82     1215.27     43.80 o 
   0  15   8       31.44       39.49      3.73 o 
   1  15   8      809.50      607.83     31.93 o 
   2  15   8     4491.51     4766.06    150.06 o 
   3  15   8       10.71        5.82      8.31 o 
   4  15   8      356.49      392.75     23.04 o 
   5  15   8        3.23       15.21     10.30 o 
   6  15   8        9.84        2.22     13.33 o 
   7  15   8      138.93      144.05     16.77 o 
   8  15   8      105.89      104.80     17.81 o 
   9  15   8      124.57      115.40     32.25 o 
 -10  16   8       33.00       22.34     37.98 o 
  -9  16   8       78.44       68.31     24.29 o 
  -8  16   8      457.32      475.95     25.19 o 
  -7  16   8      440.04      494.74     23.13 o 
  -6  16   8      187.90      192.28     14.13 o 
  -5  16   8     1360.16     1505.73     77.84 o 
  -4  16   8       42.53       58.95      9.96 o 
  -3  16   8     4849.88     5092.92    186.65 o 
  -2  16   8       34.96       53.60      6.57 o 
  -1  16   8     2485.57     2267.69     76.57 o 
   0  16   8     1191.34     1371.76     27.95 o 
   1  16   8      452.31      438.05     24.45 o 
   2  16   8       84.75       89.40      9.11 o 
   3  16   8     2852.98     2735.67    217.18 o 
   4  16   8      334.58      288.41     23.77 o 
   5  16   8      128.59      132.31     11.60 o 
   6  16   8     2106.44     2226.07     85.71 o 
   7  16   8        1.03      -11.16     21.95 o 
   8  16   8      128.44      101.78     22.51 o 
   9  16   8        7.43        2.80     18.01 o 
  -9  17   8      197.61      223.16     20.92 o 
  -8  17   8       50.23       62.68     16.98 o 
  -7  17   8        2.56        5.99     14.31 o 
  -6  17   8      160.63      214.16     22.09 o 
  -5  17   8      330.46      211.47     11.76 o 
  -4  17   8     2292.00     2444.86    113.46 o 
  -3  17   8     2771.71     2797.06     63.93 o 
  -2  17   8      532.18      378.93     17.49 o 
  -1  17   8     3742.11     3695.07    153.37 o 
   0  17   8      114.14       77.39      5.24 o 
   1  17   8        9.89       18.74      7.51 o 
   2  17   8       53.29       56.24      6.62 o 
   3  17   8        2.58        4.15     10.25 o 
   4  17   8     2326.84     2572.49     89.16 o 
   5  17   8     1935.19     2077.49     80.78 o 
   6  17   8      290.57      304.50     23.68 o 
   7  17   8      437.69      378.40     27.19 o 
   8  17   8      470.81      473.81     37.68 o 
   9  17   8       43.25       -5.60     28.88 o 
  -9  18   8        6.03        3.99     17.11 o 
  -8  18   8        3.25       12.16     16.70 o 
  -7  18   8       52.78       27.83     14.26 o 
  -6  18   8      170.09      143.24     15.60 o 
  -5  18   8     2171.71     2337.44     76.41 o 
  -4  18   8     1611.22     1517.30     45.33 o 
  -3  18   8     3854.01     4103.58     77.74 o 
  -2  18   8     1467.44     1399.88     65.78 o 
  -1  18   8     1082.41     1089.29     39.22 o 
   0  18   8     1646.15     1435.77     35.88 o 
   1  18   8      566.06      588.90     20.12 o 
   2  18   8       34.60       42.87      8.06 o 
   3  18   8      706.39      630.48     19.94 o 
   4  18   8      100.31       70.54     13.44 o 
   5  18   8       52.16       65.62     18.24 o 
   6  18   8      872.64      872.65     52.23 o 
   7  18   8      271.82      274.20     23.46 o 
   8  18   8        7.96       -3.32     23.67 o 
   9  18   8        0.26       18.11     31.21 o 
  -9  19   8        2.13       50.32     17.42 o 
  -8  19   8       63.23       45.59     18.75 o 
  -7  19   8        7.32       11.55     14.49 o 
  -6  19   8      381.60      301.74     18.32 o 
  -5  19   8      189.04      170.41     17.69 o 
  -4  19   8      408.79      330.39     15.84 o 
  -3  19   8     1211.40     1063.97     23.49 o 
  -2  19   8      409.25      376.87     17.84 o 
  -1  19   8     1860.34     1746.46     51.57 o 
   0  19   8       32.41       58.19      5.16 o 
   1  19   8     1072.43     1066.08     47.88 o 
   2  19   8      162.35       91.41      9.81 o 
   3  19   8     1480.89     1271.66     37.95 o 
   4  19   8        0.87      -14.95     14.95 o 
   5  19   8      283.92      288.96     23.96 o 
   6  19   8        1.60       35.33     19.31 o 
   7  19   8       46.58       48.71     22.63 o 
   8  19   8        2.30        8.96     22.86 o 
  -9  20   8        2.84      -19.88     20.28 o 
  -8  20   8       75.85      137.67     21.74 o 
  -7  20   8      717.85      791.70     30.96 o 
  -6  20   8      147.95      122.64     16.20 o 
  -5  20   8      285.62      252.89     19.62 o 
  -4  20   8       54.72       63.72     10.89 o 
  -3  20   8      376.06      449.21     18.75 o 
  -2  20   8     2159.65     2115.16     78.47 o 
  -1  20   8     1504.87     1461.94     40.80 o 
   0  20   8      208.65      200.01      7.63 o 
   1  20   8      430.07      386.85     20.71 o 
   2  20   8     1011.93     1193.27     32.25 o 
   3  20   8      888.62      849.35     25.60 o 
   4  20   8     1749.17     1945.57     95.08 o 
   5  20   8      300.56      342.00     25.14 o 
   6  20   8      141.50      121.60     20.59 o 
   7  20   8       23.88       15.44     26.08 o 
   8  20   8       84.42       87.01     21.11 o 
  -9  21   8       43.36       60.82     23.69 o 
  -8  21   8      123.61      125.92     21.79 o 
  -7  21   8        8.66       16.61     14.87 o 
  -6  21   8      146.35      136.93     16.89 o 
  -5  21   8        2.69       -1.58     13.37 o 
  -4  21   8      391.78      407.08     17.73 o 
  -3  21   8      251.38      372.22     14.83 o 
  -2  21   8     3242.59     3118.58     61.93 o 
  -1  21   8        4.31       -5.05      6.51 o 
   0  21   8     1477.84     1631.49     37.70 o 
   1  21   8      226.30      262.38     12.84 o 
   2  21   8       85.23       53.86      9.47 o 
   3  21   8      853.94      944.85     30.31 o 
   4  21   8       28.97       -2.24     16.33 o 
   5  21   8        3.09       -7.53     17.74 o 
   6  21   8       45.62       39.95     20.36 o 
   7  21   8        4.00        9.20     28.53 o 
   8  21   8       31.92       32.49     26.99 o 
  -8  22   8      258.23      195.95     21.24 o 
  -7  22   8      616.62      695.46     29.15 o 
  -6  22   8       16.48       -5.85     16.46 o 
  -5  22   8      117.07      148.47     14.34 o 
  -4  22   8      320.16      269.70     15.62 o 
  -3  22   8        4.10       14.53     11.67 o 
  -2  22   8      747.31      751.96     22.15 o 
  -1  22   8     4239.66     4539.99     74.43 o 
   0  22   8        4.92       -5.71      5.71 o 
   1  22   8       44.48       47.64      9.82 o 
   2  22   8       55.77       50.76     13.28 o 
   3  22   8      550.25      427.43     20.59 o 
   4  22   8      956.44     1147.00     47.50 o 
   5  22   8      359.94      380.51     23.29 o 
   6  22   8      105.82       69.18     23.02 o 
   7  22   8       37.19       49.52     22.46 o 
   8  22   8       19.66       17.39     26.47 o 
  -8  23   8       51.07       15.06     16.96 o 
  -7  23   8      186.44      123.54     17.72 o 
  -6  23   8      226.43      304.35     20.38 o 
  -5  23   8      199.98      223.01     17.01 o 
  -4  23   8      711.47      699.70     23.44 o 
  -3  23   8      120.48       91.47     16.71 o 
  -2  23   8      544.52      548.66     19.01 o 
  -1  23   8      160.43      138.33     12.35 o 
   0  23   8     1523.62     1384.43     26.11 o 
   1  23   8       29.72        8.60     10.02 o 
   2  23   8      462.43      487.96     20.49 o 
   3  23   8      130.15      136.52     13.17 o 
   4  23   8      118.82      125.39     14.62 o 
   5  23   8        5.35       -7.59     15.13 o 
   6  23   8        0.21       10.56     17.58 o 
   7  23   8      275.63      295.36     29.40 o 
   8  23   8      226.38      276.25     42.83 o 
  -8  24   8        9.17        9.06     19.91 o 
  -7  24   8       12.85        3.55     16.09 o 
  -6  24   8      300.43      309.96     21.04 o 
  -5  24   8      197.15      175.51     15.88 o 
  -4  24   8      253.09      228.84     22.62 o 
  -3  24   8      298.83      393.63     24.53 o 
  -2  24   8       37.59       39.20     11.60 o 
  -1  24   8        2.93       -7.08     10.63 o 
   0  24   8      360.82      292.07     13.07 o 
   1  24   8        2.12       12.14     11.55 o 
   2  24   8     1089.41      939.20     30.59 o 
   3  24   8      316.50      400.03     26.36 o 
   4  24   8        0.58       -7.87     13.44 o 
   5  24   8      196.35      224.24     25.37 o 
   6  24   8       47.44       27.49     22.08 o 
   7  24   8       17.05       23.64     27.68 o 
  -8  25   8       12.12       10.85     24.29 o 
  -7  25   8      183.99      165.35     19.09 o 
  -6  25   8      142.20      131.19     20.24 o 
  -5  25   8        8.52       36.36     17.00 o 
  -4  25   8      405.54      512.65     24.12 o 
  -3  25   8        2.19        4.79     19.85 o 
  -2  25   8       44.00       65.09     18.65 o 
  -1  25   8       41.45       34.00      9.04 o 
   0  25   8      717.39      742.34     27.55 o 
   1  25   8      156.17      168.96     14.69 o 
   2  25   8       42.93       44.00     14.41 o 
   3  25   8       88.89       92.47     19.86 o 
   4  25   8      315.70      332.36     23.63 o 
   5  25   8        9.14        7.78     20.50 o 
   6  25   8       13.60       24.87     33.16 o 
   7  25   8       78.31      105.94     26.05 o 
  -7  26   8        2.32       24.75     16.06 o 
  -6  26   8      255.22      257.18     19.83 o 
  -5  26   8        0.76        8.53     14.31 o 
  -4  26   8       28.04       34.72     13.79 o 
  -3  26   8        0.47       12.90     16.31 o 
  -2  26   8      763.07      687.81     21.27 o 
  -1  26   8       27.38       27.37     11.04 o 
   0  26   8       29.42       26.06     13.25 o 
   1  26   8       15.73       25.74     12.27 o 
   2  26   8        1.99        3.85     11.60 o 
   3  26   8       58.99       40.22     15.77 o 
   4  26   8      157.62      177.02     18.55 o 
   5  26   8       81.24       56.54     19.52 o 
   6  26   8        0.06      -12.80     21.99 o 
   7  26   8        7.66       10.75     23.62 o 
  -7  27   8      113.15       84.70     20.07 o 
  -6  27   8        1.08      -22.34     22.34 o 
  -5  27   8        6.05       14.50     17.34 o 
  -4  27   8       67.37       53.97     13.93 o 
  -3  27   8      418.38      373.06     29.13 o 
  -2  27   8        3.68       -0.52     10.70 o 
  -1  27   8      280.05      297.00     29.08 o 
   0  27   8       53.41       37.72     15.90 o 
   1  27   8        4.14       10.23     14.69 o 
   2  27   8       85.60       53.78     12.36 o 
   3  27   8       46.83       20.97     15.70 o 
   4  27   8       17.53       14.52     18.69 o 
   5  27   8       46.25       37.12     20.08 o 
   6  27   8       23.18       28.76     28.41 o 
  -7  28   8        4.92        3.08     32.84 o 
  -6  28   8       44.36       48.87     19.59 o 
  -5  28   8        4.36       14.78     15.95 o 
  -4  28   8      107.39      110.22     15.15 o 
  -3  28   8        5.75        4.31     15.65 o 
  -2  28   8        3.67        7.35     11.68 o 
  -1  28   8       52.35       51.54     11.65 o 
   0  28   8       49.58       50.16     13.07 o 
   1  28   8       16.17       20.44     11.66 o 
   2  28   8       13.10       29.37     13.81 o 
   3  28   8       99.50       98.18     19.08 o 
   4  28   8       34.10       49.14     19.07 o 
   5  28   8      225.58      206.03     36.58 o 
   6  28   8        5.92       42.84     24.80 o 
  -6  29   8       67.32       50.66     26.35 o 
  -5  29   8        5.90        5.36     16.95 o 
  -4  29   8       34.17       33.09     13.96 o 
  -3  29   8       22.43       30.42     17.04 o 
  -2  29   8        2.48       -3.83     13.07 o 
  -1  29   8        0.16       -6.58     12.09 o 
   0  29   8      106.73      151.23     14.51 o 
   1  29   8      287.99      207.57     15.17 o 
   2  29   8       61.86       57.18     16.84 o 
   3  29   8        1.68      -14.72     14.72 o 
   4  29   8       73.08       79.35     23.12 o 
   5  29   8        0.37        5.60     23.22 o 
   6  29   8       39.96       53.83     21.96 o 
  -6  30   8        0.06       -5.21     29.71 o 
  -5  30   8       40.42       81.84     20.24 o 
  -4  30   8       14.71       28.56     17.23 o 
  -3  30   8      111.49      127.46     37.63 o 
  -2  30   8      135.37      138.45     20.29 o 
  -1  30   8       28.56       23.79     12.86 o 
   0  30   8       16.13       14.86     14.15 o 
   1  30   8        9.54       -4.38     17.92 o 
   2  30   8       10.62        2.71     17.02 o 
   3  30   8       17.38       58.12     23.50 o 
   4  30   8       77.45       49.34     16.64 o 
   5  30   8        7.10       26.83     23.69 o 
  -5  31   8        0.73      -20.75     20.75 o 
  -4  31   8        7.08       29.42     15.16 o 
  -3  31   8        7.89       10.21     22.35 o 
  -2  31   8        0.05       -5.12     18.07 o 
  -1  31   8        5.16       -0.38     14.32 o 
   0  31   8        7.54      -14.60     14.60 o 
   1  31   8       58.19       43.50     18.68 o 
   2  31   8       13.34       24.88     16.40 o 
   3  31   8       23.37       48.70     19.93 o 
   4  31   8        4.24        9.99     20.01 o 
   5  31   8       18.83        4.50     21.81 o 
  -5  32   8      105.70       86.67     23.08 o 
  -4  32   8        1.74      -19.30     19.30 o 
  -3  32   8       88.62       81.47     23.17 o 
  -2  32   8        7.14        6.48     14.61 o 
  -1  32   8      177.60      170.61     20.49 o 
   0  32   8       43.55       65.39     23.70 o 
   1  32   8        0.11       25.48     19.05 o 
   2  32   8        7.30        8.83     15.41 o 
   3  32   8      167.04      203.48     27.93 o 
   4  32   8       53.56       58.26     18.41 o 
  -4  33   8      222.32      285.38     25.75 o 
  -3  33   8       83.03      120.49     34.14 o 
  -2  33   8       15.60       33.18     20.16 o 
  -1  33   8       63.26       89.32     20.36 o 
   0  33   8       10.31       22.88     16.94 o 
   1  33   8       28.88       37.78     24.77 o 
   2  33   8       61.56       73.65     21.90 o 
   3  33   8       12.92       37.12     23.96 o 
   4  33   8       32.08       38.07     32.66 o 
  -3  34   8      370.00      366.97     26.57 o 
  -2  34   8       17.24       -1.07     19.56 o 
  -1  34   8      270.01      310.94     32.87 o 
   0  34   8       33.13       35.60     21.29 o 
   1  34   8        0.38       34.16     24.04 o 
   2  34   8        0.33       15.97     24.22 o 
   3  34   8      239.37      238.18     27.20 o 
  -2  35   8       51.31       40.71     18.06 o 
  -1  35   8        0.01       24.81     22.29 o 
   0  35   8       87.48       84.26     25.09 o 
   1  35   8        4.66       25.59     22.40 o 
   2  35   8       17.53       41.58     18.58 o 
  -1  36   8       73.36       32.19     54.68 o 
   0  36   8        2.51       53.56     40.40 o 
 -10   1   9       48.30       35.00     14.73 o 
  -9   1   9       20.78       31.32     13.06 o 
  -8   1   9       48.59       57.77     11.84 o 
  -7   1   9     3033.97     3613.85     66.24 o 
  -6   1   9      345.37      250.81     13.94 o 
  -5   1   9      161.75      240.86     11.61 o 
  -4   1   9     5561.50     6036.54    162.04 o 
  -3   1   9       82.19       77.40      5.01 o 
  -2   1   9       66.98       81.00      3.82 o 
  -1   1   9     1273.11      835.47     23.83 o 
   0   1   9     2012.77     1818.51     41.91 o 
   1   1   9     3136.08     2412.40     32.33 o 
   2   1   9     6721.22     6681.20    116.97 o 
   3   1   9      964.40      874.05     24.72 o 
   4   1   9      717.68      861.09     31.84 o 
   5   1   9        5.50       -4.32     10.28 o 
   6   1   9       68.31       36.02     14.56 o 
   7   1   9      118.51      150.63     15.81 o 
   8   1   9      420.09      444.04     40.64 o 
   9   1   9       42.05       24.54     17.54 o 
  10   1   9        3.06       -2.31     19.19 o 
 -11   2   9      321.56      308.76     54.68 o 
 -10   2   9      284.71      215.21     19.56 o 
  -9   2   9      388.13      386.81     19.73 o 
  -8   2   9       66.36      102.04     14.16 o 
  -7   2   9     2120.08     2035.07     41.31 o 
  -6   2   9       31.60       60.70     10.02 o 
  -5   2   9     4488.01     4755.44    160.40 o 
  -4   2   9      526.72      474.01     20.37 o 
  -3   2   9      636.42      664.96     25.25 o 
  -2   2   9      461.10      316.22      9.64 o 
  -1   2   9      889.97      876.84     19.80 o 
   0   2   9       14.28        6.41      3.04 o 
   1   2   9     2365.76     2045.63     94.18 o 
   2   2   9     4341.64     3707.61     89.88 o 
   3   2   9      237.64      295.35     11.83 o 
   4   2   9      101.40       68.27      6.85 o 
   5   2   9      134.35      150.22     11.67 o 
   6   2   9       57.00       89.73     11.20 o 
   7   2   9     2392.60     2522.99    108.14 o 
   8   2   9      386.15      350.86     19.98 o 
   9   2   9       93.21       88.12     17.89 o 
  10   2   9      348.98      387.06     24.84 o 
 -10   3   9       31.69       36.14     16.78 o 
  -9   3   9      172.60      163.58     15.81 o 
  -8   3   9        8.06       25.87     12.93 o 
  -7   3   9        7.58       -2.78     10.60 o 
  -6   3   9     1133.13     1226.00     34.54 o 
  -5   3   9        0.36        2.77      7.24 o 
  -4   3   9      899.78      813.04     22.85 o 
  -3   3   9      729.86      617.32     21.98 o 
  -2   3   9      894.68      918.65     33.72 o 
  -1   3   9      162.27      153.84      4.44 o 
   0   3   9       98.91       62.48      4.44 o 
   1   3   9     3581.57     3453.63     74.29 o 
   2   3   9      629.76      625.60     17.89 o 
   3   3   9      360.71      382.70     11.06 o 
   4   3   9      130.82      136.24      9.44 o 
   5   3   9     1321.99     1342.29     96.55 o 
   6   3   9       14.10       19.88     11.99 o 
   7   3   9        5.98        8.43     15.62 o 
   8   3   9      482.52      497.00     32.41 o 
   9   3   9        6.72       18.68     15.88 o 
  10   3   9        0.43        2.47     17.14 o 
 -10   4   9       53.48       52.97     17.93 o 
  -9   4   9      287.43      307.64     18.60 o 
  -8   4   9        6.11        6.96     12.28 o 
  -7   4   9      385.78      515.05     22.47 o 
  -6   4   9     1023.45      964.77     34.64 o 
  -5   4   9     1157.83     1041.81     24.17 o 
  -4   4   9       52.55       30.20      6.26 o 
  -3   4   9       62.07       53.10      4.52 o 
  -2   4   9     3423.39     3540.27     68.49 o 
  -1   4   9       10.85        2.63      2.05 o 
   0   4   9      327.57      530.24      7.91 o 
   1   4   9      500.09      491.77     11.59 o 
   2   4   9     4895.21     4481.48    105.83 o 
   3   4   9      190.60      240.59      6.80 o 
   4   4   9     1055.57     1112.22     49.28 o 
   5   4   9      992.82     1093.16     48.38 o 
   6   4   9       21.59       42.59      9.39 o 
   7   4   9      370.23      358.31     17.96 o 
   8   4   9       82.02       73.21     20.65 o 
   9   4   9       64.27       46.67     17.00 o 
  10   4   9        0.80        3.98     17.38 o 
 -10   5   9        9.19       -9.59     16.79 o 
  -9   5   9       40.34       34.66     15.45 o 
  -8   5   9        4.76       23.32     14.56 o 
  -7   5   9      200.74      249.06     14.86 o 
  -6   5   9        0.03       10.53     10.20 o 
  -5   5   9       56.36       96.20      8.17 o 
  -4   5   9     1466.85     1469.90     80.20 o 
  -3   5   9     4151.92     4170.33    137.10 o 
  -2   5   9       75.15       35.61      3.48 o 
  -1   5   9      488.04      515.88     14.22 o 
   0   5   9        2.42        2.09      2.05 o 
   1   5   9     1217.06     1568.95     39.29 o 
   2   5   9     1578.50     1537.55     49.93 o 
   3   5   9       18.72       18.76      4.84 o 
   4   5   9     1346.36     1413.56     34.08 o 
   5   5   9       71.58       95.93     13.14 o 
   6   5   9      734.78      733.13     33.83 o 
   7   5   9       32.43       40.94     19.47 o 
   8   5   9      153.71      187.35     16.57 o 
   9   5   9       17.08       27.47     17.39 o 
  10   5   9        7.00       -7.25     20.33 o 
 -10   6   9      296.38      263.72     20.16 o 
  -9   6   9      640.53      615.20     29.40 o 
  -8   6   9        1.93       35.75     12.98 o 
  -7   6   9        1.01        5.09     10.43 o 
  -6   6   9      301.64      335.25     16.76 o 
  -5   6   9      350.60      399.08     24.31 o 
  -4   6   9     1301.49     1163.24     66.25 o 
  -3   6   9     1083.32      760.95     32.58 o 
  -2   6   9       65.03       61.23      3.49 o 
  -1   6   9     2210.50     2544.25     60.63 o 
   0   6   9     1485.24     1211.31     25.26 o 
   1   6   9      158.92      130.99      3.49 o 
   2   6   9      928.41      933.32     14.77 o 
   3   6   9    12386.98    14376.01    495.93 o 
   4   6   9      750.28      958.86     22.36 o 
   5   6   9      924.61      867.96     39.97 o 
   6   6   9        9.05        7.23      7.50 o 
   7   6   9     1303.17     1397.56     69.42 o 
   8   6   9      428.28      524.01     21.53 o 
   9   6   9      816.29      951.19     50.26 o 
  10   6   9       22.20       38.78     20.30 o 
 -10   7   9       23.08       22.99     19.08 o 
  -9   7   9        0.79       12.73     16.45 o 
  -8   7   9       28.46       29.36     15.08 o 
  -7   7   9      389.26      537.11     20.03 o 
  -6   7   9      173.81      237.71     13.02 o 
  -5   7   9      416.73      291.27     18.57 o 
  -4   7   9     3440.05     3001.12    134.38 o 
  -3   7   9     4774.02     4921.19    146.44 o 
  -2   7   9      359.05      339.37      9.10 o 
  -1   7   9      871.30      830.39     24.11 o 
   0   7   9     2591.37     2544.18     59.90 o 
   1   7   9      585.51      520.11     15.22 o 
   2   7   9     3138.65     3355.94     89.05 o 
   3   7   9        4.71        1.94      3.91 o 
   4   7   9      455.29      519.03     13.12 o 
   5   7   9     1823.11     2163.97     87.82 o 
   6   7   9       73.64       58.30      8.49 o 
   7   7   9       42.59       30.78     12.29 o 
   8   7   9      437.15      442.11     22.41 o 
   9   7   9        1.95       24.11     17.46 o 
  10   7   9        1.31        2.39     22.65 o 
 -10   8   9       27.53       26.26     17.84 o 
  -9   8   9       27.82       23.47     16.43 o 
  -8   8   9       99.97      129.83     19.26 o 
  -7   8   9       24.49       20.31     13.18 o 
  -6   8   9      957.00      898.23     25.36 o 
  -5   8   9      473.00      500.19     36.61 o 
  -4   8   9     2893.49     2996.59    155.22 o 
  -3   8   9      999.19     1136.54     48.63 o 
  -2   8   9     2786.66     2950.84     72.66 o 
  -1   8   9       26.41       16.65      5.28 o 
   0   8   9      602.88      520.13     10.18 o 
   1   8   9      157.42      162.91      4.41 o 
   2   8   9     4736.31     4797.06    110.33 o 
   3   8   9     2017.70     1936.82     51.50 o 
   4   8   9      824.26      824.13     27.51 o 
   5   8   9       22.16       25.75      8.65 o 
   6   8   9      132.14      121.74      9.87 o 
   7   8   9       28.86       25.88     12.71 o 
   8   8   9      144.41      139.52     16.83 o 
   9   8   9        8.93      -15.76     17.79 o 
  10   8   9       14.25       23.17     20.26 o 
 -10   9   9       67.94       80.71     19.98 o 
  -9   9   9        0.06        0.89     16.94 o 
  -8   9   9      206.99      220.50     17.43 o 
  -7   9   9       10.42       -1.57     12.13 o 
  -6   9   9        2.54       -3.33     12.30 o 
  -5   9   9     4620.19     4382.30    200.05 o 
  -4   9   9     1477.69     1624.01     63.36 o 
  -3   9   9     1180.63     1143.66     21.78 o 
  -2   9   9     2180.63     1972.05     38.03 o 
  -1   9   9     2480.78     2119.43     51.30 o 
   0   9   9      303.94      253.97      8.32 o 
   2   9   9      681.74      650.75     18.57 o 
   3   9   9     4897.45     4773.18    149.92 o 
   4   9   9     1750.26     1666.44     67.62 o 
   5   9   9      536.66      439.50     15.96 o 
   6   9   9      972.10      919.72     42.34 o 
   7   9   9      977.59     1021.78     32.38 o 
   8   9   9       12.29       30.81     12.70 o 
   9   9   9       70.48       54.82     27.53 o 
  10   9   9        0.27       21.50     22.41 o 
 -10  10   9       13.53       39.59     20.29 o 
  -9  10   9       12.44       19.31     17.15 o 
  -8  10   9       47.84       62.85     15.01 o 
  -7  10   9       21.47       -1.54     14.28 o 
  -6  10   9     3413.12     3394.57     80.69 o 
  -5  10   9      370.79      318.45     21.50 o 
  -4  10   9      160.74      140.01      8.00 o 
  -3  10   9      240.96      267.22     11.13 o 
  -2  10   9     1033.31      736.43     20.66 o 
  -1  10   9       13.98       31.99      3.13 o 
   1  10   9       64.70       65.05      4.76 o 
   2  10   9      691.21      629.47     23.07 o 
   3  10   9     4745.74     4927.95    188.49 o 
   4  10   9        6.26        2.48      6.43 o 
   5  10   9      678.12      693.11     24.44 o 
   6  10   9     3165.38     3300.35    132.27 o 
   7  10   9      224.32      222.03     16.95 o 
   8  10   9       71.42       77.09     13.78 o 
   9  10   9      129.45      181.32     22.52 o 
  10  10   9       54.42       30.27     22.96 o 
 -10  11   9       59.97       44.49     17.05 o 
  -9  11   9        0.08       -3.28     14.25 o 
  -8  11   9       68.29       53.46     22.69 o 
  -7  11   9       16.83       21.56     12.38 o 
  -6  11   9      189.56      269.63     23.04 o 
  -5  11   9     4174.03     4565.39     85.28 o 
  -4  11   9      763.19      689.33     39.33 o 
  -3  11   9       60.99       70.79      8.52 o 
  -2  11   9      621.78      481.38     10.55 o 
  -1  11   9     3751.82     3730.75    102.95 o 
   0  11   9      278.85      287.39      6.06 o 
   1  11   9     2998.26     3042.52     95.28 o 
   2  11   9     1747.41     1496.47     42.60 o 
   3  11   9      485.29      492.16     18.16 o 
   4  11   9       28.07       30.68      6.63 o 
   5  11   9       73.79       78.88     10.13 o 
   6  11   9      915.39      983.90     35.74 o 
   7  11   9      471.78      493.64     22.54 o 
   8  11   9      277.65      244.43     20.43 o 
   9  11   9        5.77       -2.25     18.49 o 
 -10  12   9        4.10        6.95     19.43 o 
  -9  12   9       35.10       15.35     16.26 o 
  -8  12   9       18.98        1.07     16.22 o 
  -7  12   9      570.23      560.45     42.95 o 
  -6  12   9       64.53       66.69      9.72 o 
  -5  12   9     5185.38     5485.76    119.25 o 
  -4  12   9      206.94      192.57     15.59 o 
  -3  12   9      579.04      523.87     17.22 o 
  -2  12   9     4758.34     4842.88    114.75 o 
  -1  12   9      567.01      543.12     19.68 o 
   0  12   9     1074.53     1137.89     15.02 o 
   1  12   9      109.33      137.03      5.87 o 
   2  12   9       10.59       31.94      4.81 o 
   3  12   9      133.37       91.93      8.92 o 
   4  12   9     3704.38     4223.41     85.65 o 
   5  12   9       13.75       15.69     13.13 o 
   6  12   9     1559.87     1671.27     48.50 o 
   7  12   9       39.66       46.00     14.03 o 
   8  12   9       71.82       70.00     19.35 o 
   9  12   9       66.62       48.54     18.90 o 
 -10  13   9       34.68       42.58     18.14 o 
  -9  13   9       11.18       12.91     22.76 o 
  -8  13   9        3.21       -0.34     16.11 o 
  -7  13   9       28.19       21.41     15.27 o 
  -6  13   9      817.24      958.29     47.08 o 
  -5  13   9     1697.77     1494.57     92.22 o 
  -4  13   9      688.14      648.61     48.65 o 
  -3  13   9     1318.45     1308.31     37.86 o 
  -2  13   9      279.98      293.87     10.06 o 
  -1  13   9     1331.77     1320.91     24.53 o 
   0  13   9      583.78      542.10      8.77 o 
   1  13   9      368.72      401.68     14.47 o 
   2  13   9     1069.19      970.60     34.39 o 
   3  13   9      624.63      612.79     21.18 o 
   4  13   9      394.64      361.64     16.36 o 
   5  13   9     2810.65     3338.72    143.19 o 
   6  13   9      201.56      194.13     13.73 o 
   7  13   9      428.65      467.52     44.15 o 
   8  13   9      203.27      207.67     18.34 o 
   9  13   9       33.31       59.30     19.90 o 
 -10  14   9        0.03        5.41     20.73 o 
  -9  14   9      185.69      166.60     19.50 o 
  -8  14   9        2.19       10.54     14.14 o 
  -7  14   9     1217.09     1306.75     46.94 o 
  -6  14   9      388.67      349.17     16.16 o 
  -5  14   9      175.18      154.55     13.51 o 
  -4  14   9      367.96      254.59     13.20 o 
  -3  14   9      315.22      327.52     10.59 o 
  -2  14   9        3.56        8.36      4.85 o 
  -1  14   9      665.40      567.15     19.14 o 
   0  14   9      564.81      405.14      8.30 o 
   1  14   9      422.21      306.09     12.29 o 
   2  14   9     1563.95     1278.66     71.58 o 
   3  14   9     1952.61     1742.25    148.89 o 
   4  14   9      733.39      684.99     29.04 o 
   5  14   9     1754.37     1673.79     92.43 o 
   6  14   9      168.05      201.56     16.69 o 
   7  14   9      388.99      527.21     26.51 o 
   8  14   9      729.50      785.83     35.78 o 
   9  14   9        3.26      -10.38     18.06 o 
 -10  15   9       11.27       -0.08     40.76 o 
  -9  15   9       53.47       24.55     28.22 o 
  -8  15   9      156.80      190.53     20.02 o 
  -7  15   9      361.35      395.59     29.33 o 
  -6  15   9     1381.65     1194.35     41.10 o 
  -5  15   9      304.91      349.70     18.24 o 
  -4  15   9     1541.00     1568.58     66.73 o 
  -3  15   9      139.14      171.05      9.76 o 
  -2  15   9      208.20      188.11     10.94 o 
  -1  15   9      580.84      362.20     11.08 o 
   0  15   9     1824.48     1888.72     26.44 o 
   1  15   9      110.32       84.14      7.44 o 
   2  15   9     2855.44     3113.50    113.99 o 
   3  15   9       62.29       28.85      6.05 o 
   4  15   9      158.22      164.27     20.27 o 
   5  15   9      793.06      813.48     36.23 o 
   6  15   9      534.33      474.74     21.87 o 
   7  15   9      110.38      133.02     17.99 o 
   8  15   9      215.05      204.27     24.52 o 
   9  15   9       15.41       29.02     21.15 o 
  -9  16   9        3.96       14.86     20.02 o 
  -8  16   9       13.78       38.95     16.24 o 
  -7  16   9      119.16      113.99     15.87 o 
  -6  16   9       50.12       40.28     11.78 o 
  -5  16   9     1456.79     1622.18     73.89 o 
  -4  16   9      443.53      505.87     16.35 o 
  -3  16   9     1005.86      782.84     53.30 o 
  -2  16   9      374.09      306.96     11.85 o 
  -1  16   9     3038.24     2952.36    105.33 o 
   0  16   9        4.67       10.02      3.65 o 
   1  16   9      286.72      287.96     11.94 o 
   2  16   9      186.22      171.36      9.73 o 
   3  16   9     1790.03     1823.03     42.60 o 
   4  16   9      127.96       75.65     15.38 o 
   5  16   9      687.94      843.28     33.35 o 
   6  16   9       86.73       92.27     21.04 o 
   7  16   9      365.78      304.87     22.26 o 
   8  16   9      654.63      608.23     32.89 o 
   9  16   9       73.09       48.73     23.17 o 
  -9  17   9       78.31       21.44     19.90 o 
  -8  17   9      166.56      183.07     20.40 o 
  -7  17   9       40.46       45.21     12.59 o 
  -6  17   9      424.97      451.34     20.23 o 
  -5  17   9       47.42       30.28     10.42 o 
  -4  17   9        1.73       -2.92      7.11 o 
  -3  17   9      658.94      686.53     22.12 o 
  -2  17   9     1282.81     1113.92     49.48 o 
  -1  17   9       48.60       63.78      6.26 o 
   0  17   9      123.29      155.54      8.68 o 
   1  17   9        3.06       14.92      6.53 o 
   2  17   9      269.36      194.75     20.96 o 
   3  17   9      355.08      370.11     16.61 o 
   4  17   9        1.72       -2.74     12.58 o 
   5  17   9       13.15      -16.54     16.54 o 
   6  17   9        1.69       18.49     38.00 o 
   7  17   9        0.58       -3.09     23.60 o 
   8  17   9      136.19      132.30     25.70 o 
   9  17   9       11.58       16.09     24.95 o 
  -9  18   9       95.37      106.08     20.45 o 
  -8  18   9       40.25       41.11     17.80 o 
  -7  18   9       17.35       28.98     20.32 o 
  -6  18   9       14.50       39.44     13.93 o 
  -5  18   9     1352.44     1479.72     71.94 o 
  -4  18   9       27.88       15.34     10.15 o 
  -3  18   9      722.85      732.19     24.65 o 
  -2  18   9       99.88      129.68      7.97 o 
  -1  18   9       14.12        5.23      5.51 o 
   0  18   9       54.29       50.39      6.56 o 
   1  18   9     1084.15     1157.51     52.23 o 
   2  18   9      532.31      403.55     32.30 o 
   3  18   9        2.24       -8.45      8.45 o 
   4  18   9     2098.00     2456.70     76.39 o 
   5  18   9      662.20      677.39     26.41 o 
   6  18   9       44.83       41.62     21.61 o 
   7  18   9       15.48        9.42     18.24 o 
   8  18   9      132.17      107.75     24.10 o 
  -9  19   9        4.28       -8.96     18.87 o 
  -8  19   9        7.47       -8.35     15.59 o 
  -7  19   9       46.64       66.51     14.83 o 
  -6  19   9       77.91       98.75     14.74 o 
  -5  19   9      154.39      155.42     15.74 o 
  -4  19   9      588.53      573.05     29.70 o 
  -3  19   9     3134.16     3096.27    105.23 o 
  -2  19   9       15.41       29.62      7.23 o 
  -1  19   9      486.19      401.15     15.98 o 
   0  19   9      784.53      748.36     18.82 o 
   1  19   9       79.10       47.21      8.26 o 
   2  19   9      847.25      915.06     30.95 o 
   3  19   9      765.63      742.97     34.11 o 
   4  19   9      941.27      926.18     71.35 o 
   5  19   9      133.98      149.95     21.27 o 
   6  19   9      107.54      137.85     23.36 o 
   7  19   9        9.24       32.07     21.80 o 
   8  19   9        6.02       19.02     37.93 o 
  -9  20   9       22.18       12.06     20.96 o 
  -8  20   9       49.54       56.30     24.02 o 
  -7  20   9        2.87       -8.82     14.01 o 
  -6  20   9      233.74      260.72     17.38 o 
  -5  20   9      264.20      263.29     14.46 o 
  -4  20   9       13.58       17.60      8.02 o 
  -3  20   9       25.60       32.90      7.99 o 
  -2  20   9     2003.20     2092.41     81.27 o 
  -1  20   9       31.63       28.68      7.67 o 
   0  20   9     2357.17     2105.42     35.78 o 
   1  20   9     3421.70     3449.44     67.25 o 
   2  20   9      161.54      123.17     11.67 o 
   3  20   9      249.86      236.41     17.00 o 
   4  20   9     2966.66     3108.25    103.10 o 
   5  20   9        0.13       10.03     19.15 o 
   6  20   9      559.24      532.50     32.24 o 
   7  20   9      218.94      205.16     28.18 o 
   8  20   9        2.49       -9.82     26.39 o 
  -8  21   9       35.24       41.40     17.11 o 
  -7  21   9      550.05      570.82     27.38 o 
  -6  21   9      128.07      108.29     18.34 o 
  -5  21   9       61.55       48.20     13.45 o 
  -4  21   9       92.46      112.35     12.52 o 
  -3  21   9        8.03        1.22     10.72 o 
  -2  21   9      367.30      337.16     13.65 o 
  -1  21   9     2174.99     2134.72     50.99 o 
   0  21   9     1553.90     1521.52     28.58 o 
   1  21   9      181.21      187.81     11.11 o 
   2  21   9      173.84      104.55     11.74 o 
   3  21   9      641.38      613.77     25.24 o 
   4  21   9      169.43      159.29     17.46 o 
   5  21   9       88.31       86.61     28.79 o 
   6  21   9        1.95      -21.41     21.41 o 
   7  21   9       14.92        2.45     29.72 o 
   8  21   9        0.58       15.40     29.43 o 
  -8  22   9       97.56       76.46     19.38 o 
  -7  22   9      355.38      301.03     20.53 o 
  -6  22   9       36.49       19.13     16.31 o 
  -5  22   9      185.01      158.70     15.09 o 
  -4  22   9      523.86      566.78     19.00 o 
  -3  22   9        3.09       -8.77      8.77 o 
  -2  22   9      253.37      273.84     22.88 o 
  -1  22   9      209.49      225.56     16.11 o 
   0  22   9      690.01      870.67     27.11 o 
   1  22   9       14.23       24.63      9.01 o 
   2  22   9     1766.85     1912.40     61.31 o 
   3  22   9      235.04      227.20     18.26 o 
   4  22   9      122.60       97.29     13.56 o 
   5  22   9      140.50      129.71     19.95 o 
   6  22   9       65.20       69.74     18.93 o 
   7  22   9      130.96      142.15     53.17 o 
   8  22   9      151.39      104.15     31.94 o 
  -8  23   9        2.34       15.43     17.59 o 
  -7  23   9      158.62      113.93     16.03 o 
  -6  23   9      373.46      372.97     21.54 o 
  -5  23   9      216.47      243.16     19.34 o 
  -4  23   9       39.48       41.87     10.93 o 
  -3  23   9     1216.52     1416.53     36.46 o 
  -2  23   9       80.69       78.02     13.98 o 
  -1  23   9      476.05      528.82     17.83 o 
   0  23   9       17.42       -9.88     10.60 o 
   1  23   9      863.64      880.20     22.68 o 
   2  23   9       60.79       47.92     14.14 o 
   3  23   9      566.34      611.07     25.04 o 
   4  23   9       67.73       79.36     15.21 o 
   5  23   9      354.34      362.46     30.02 o 
   6  23   9       12.22       30.08     19.99 o 
   7  23   9       19.74       13.70     27.70 o 
  -8  24   9       60.53       43.32     19.42 o 
  -7  24   9       44.77       50.31     17.50 o 
  -6  24   9       54.71       80.48     15.18 o 
  -5  24   9      357.40      396.73     19.75 o 
  -4  24   9      756.77      751.28     26.65 o 
  -3  24   9     1064.76     1119.27     34.79 o 
  -2  24   9     1034.48     1128.17     31.47 o 
  -1  24   9        3.21       -6.66     10.06 o 
   0  24   9      479.09      436.41     17.77 o 
   1  24   9       29.73       21.31     11.77 o 
   2  24   9     1024.59     1040.03     27.21 o 
   3  24   9       76.41       65.88     15.71 o 
   4  24   9      230.82      222.22     22.19 o 
   5  24   9       84.46      125.01     35.30 o 
   6  24   9        1.13      -19.93     19.93 o 
   7  24   9      177.88      213.63     26.93 o 
  -7  25   9       19.62       32.74     17.66 o 
  -6  25   9       14.74       15.25     15.44 o 
  -5  25   9      136.23      130.17     17.47 o 
  -4  25   9      880.85      896.84     28.53 o 
  -3  25   9     1903.66     1939.77     48.37 o 
  -2  25   9     1228.79     1285.48     28.29 o 
  -1  25   9      178.27      194.02     16.08 o 
   0  25   9       75.74       62.96     11.51 o 
   1  25   9     1157.40     1115.71     55.69 o 
   2  25   9       89.44      100.16     13.55 o 
   3  25   9      893.82      881.99     30.53 o 
   4  25   9       11.67        9.60     16.81 o 
   5  25   9      127.07      135.00     16.85 o 
   6  25   9       84.27      162.53     51.42 o 
   7  25   9      202.71      173.87     26.48 o 
  -7  26   9       26.95       49.31     23.45 o 
  -6  26   9      190.52      158.43     19.34 o 
  -5  26   9      338.25      316.14     19.75 o 
  -4  26   9      133.28       82.60     15.26 o 
  -3  26   9      467.46      446.69     23.38 o 
  -2  26   9      110.68      110.33     11.37 o 
  -1  26   9      257.90      275.05     14.87 o 
   0  26   9      706.52      734.80     22.45 o 
   1  26   9      108.81       99.68     13.56 o 
   2  26   9      253.74      289.11     16.40 o 
   3  26   9       16.73       20.30     12.85 o 
   4  26   9      285.45      262.88     17.45 o 
   5  26   9        0.38       16.46     21.54 o 
   6  26   9      289.08      290.94     30.62 o 
  -7  27   9        0.45       14.49     25.17 o 
  -6  27   9        0.71      -18.82     25.64 o 
  -5  27   9      345.32      273.20     21.15 o 
  -4  27   9      100.07       90.80     16.18 o 
  -3  27   9       18.33       -9.82     15.39 o 
  -2  27   9      494.97      513.41     20.55 o 
  -1  27   9        3.90       -3.42      9.67 o 
   0  27   9      288.63      280.05     16.15 o 
   1  27   9      666.06      839.99     38.41 o 
   2  27   9       54.80       38.28     12.88 o 
   3  27   9       34.61       50.58     17.32 o 
   4  27   9       28.53       38.77     18.15 o 
   5  27   9        4.77       25.70     24.24 o 
   6  27   9      179.50      134.12     23.88 o 
  -6  28   9      223.41      236.93     27.53 o 
  -5  28   9      300.88      312.20     28.55 o 
  -4  28   9       46.77       35.21     19.10 o 
  -3  28   9       70.81       57.61     17.91 o 
  -2  28   9        2.00       -6.15     16.34 o 
  -1  28   9       63.40       47.54     13.76 o 
   0  28   9      451.99      576.58     29.91 o 
   1  28   9       33.72       21.13     16.57 o 
   2  28   9       16.16        2.78     18.20 o 
   3  28   9        0.62        8.99     13.41 o 
   4  28   9        1.12        5.58     20.80 o 
   5  28   9       87.25       68.43     22.05 o 
   6  28   9      390.10      322.15     24.89 o 
  -6  29   9       22.03       28.19     29.02 o 
  -5  29   9       83.76       95.51     21.44 o 
  -4  29   9      128.12      137.33     31.20 o 
  -3  29   9       22.84       -2.74     15.81 o 
  -2  29   9      127.30      123.33     31.63 o 
  -1  29   9       39.34       48.88     16.59 o 
   0  29   9        5.80      -10.90     13.21 o 
   1  29   9       22.60       25.35     16.55 o 
   2  29   9       65.85      112.72     16.76 o 
   3  29   9      164.12      163.57     21.24 o 
   4  29   9       56.71       37.55     20.04 o 
   5  29   9      109.78      130.20     24.99 o 
  -6  30   9        0.18       12.22     47.77 o 
  -5  30   9       34.81       19.42     21.11 o 
  -4  30   9      122.95       84.20     18.93 o 
  -3  30   9       99.27      115.86     16.55 o 
  -2  30   9       10.09       -4.59     18.75 o 
  -1  30   9        8.82        6.99     13.75 o 
   0  30   9       64.15       61.57     17.40 o 
   1  30   9       16.92        3.76     16.87 o 
   2  30   9      216.59      194.72     21.10 o 
   3  30   9       83.30      107.74     20.34 o 
   4  30   9        0.93       -4.16     17.73 o 
   5  30   9       18.19       25.29     24.53 o 
  -5  31   9        5.52        4.93     23.40 o 
  -4  31   9       23.09       24.44     21.86 o 
  -3  31   9        1.12        9.81     18.06 o 
  -2  31   9       70.03       60.48     17.39 o 
  -1  31   9      146.13      167.64     17.75 o 
   0  31   9      297.08      290.23     22.84 o 
   1  31   9       28.27       27.28     19.47 o 
   2  31   9       82.86       75.72     18.71 o 
   3  31   9       10.97        7.16     18.57 o 
   4  31   9        0.15       24.13     20.18 o 
  -5  32   9       10.02       13.16     53.75 o 
  -4  32   9       38.08       45.16     19.63 o 
  -3  32   9      213.34      252.34     28.92 o 
  -2  32   9        5.52       -0.16     17.00 o 
  -1  32   9      315.50      310.76     25.24 o 
   0  32   9      135.88      142.86     18.54 o 
   1  32   9        3.65       29.56     23.09 o 
   2  32   9      414.40      503.27     32.99 o 
   3  32   9      124.39      131.45     27.58 o 
   4  32   9        2.13       -8.89     26.52 o 
  -4  33   9        4.32        6.91     18.14 o 
  -3  33   9       86.03       82.14     20.37 o 
  -2  33   9      351.40      337.08     24.90 o 
  -1  33   9       38.34       20.48     22.20 o 
   0  33   9       12.52       43.33     19.87 o 
   1  33   9      392.53      401.74     32.55 o 
   2  33   9        0.63        7.08     21.53 o 
   3  33   9       91.49       84.58     25.21 o 
  -3  34   9        3.67       -2.55     22.85 o 
  -2  34   9      211.62      215.21     23.59 o 
  -1  34   9        1.20        1.60     26.20 o 
   0  34   9       64.89       67.39     21.39 o 
   1  34   9        0.23       -0.64     18.45 o 
   2  34   9        4.00       -1.93     20.55 o 
  -2  35   9       55.41       25.19     36.76 o 
  -1  35   9        7.41       -1.04     23.64 o 
   0  35   9       38.28       60.56     23.90 o 
   1  35   9        9.70       -2.03     22.40 o 
 -10   0  10        0.87       15.49     22.42 o 
  -9   0  10      512.51      540.25     34.48 o 
  -8   0  10      842.06      702.17     38.01 o 
  -7   0  10     3441.61     3796.10     98.24 o 
  -6   0  10      441.11      371.37     32.11 o 
  -5   0  10     7503.75     8406.31    183.38 o 
  -4   0  10        9.11       21.13      8.47 o 
  -3   0  10      919.26      950.40     42.14 o 
  -1   0  10     3566.80     3217.25     87.74 o 
   0   0  10      310.68      214.04     10.76 o 
   1   0  10     2841.03     3421.41     80.03 o 
   2   0  10     2887.73     3151.81    188.51 o 
   3   0  10     1594.64     1621.26     65.57 o 
   4   0  10    12343.77    14139.12   1131.64 o 
   5   0  10     1055.46     1175.02     94.29 o 
   6   0  10      206.55       97.34     39.05 o 
   7   0  10     1439.11     1526.96     59.39 o 
   8   0  10     1606.06     1672.48    191.09 o 
   9   0  10      625.14      567.92     89.44 o 
  10   0  10      161.74      158.13     33.73 o 
 -10   1  10        2.85       -5.59     16.30 o 
  -9   1  10       57.17       61.69     15.25 o 
  -8   1  10       59.61       34.20     13.21 o 
  -7   1  10        9.69       34.29     11.61 o 
  -6   1  10      717.99      773.12     20.76 o 
  -5   1  10      282.10      307.64     13.26 o 
  -4   1  10      911.71      859.87     49.44 o 
  -3   1  10     3558.47     3381.77    105.32 o 
  -2   1  10     4964.03     5131.38     96.83 o 
  -1   1  10     9814.98     9460.54    395.07 o 
   0   1  10      850.79      936.82     35.79 o 
   1   1  10     1555.15     1435.93     20.86 o 
   2   1  10      265.99      363.95     13.00 o 
   3   1  10      571.52      517.05     13.61 o 
   4   1  10      611.93      740.05     31.30 o 
   5   1  10     8368.44    10111.80    620.73 o 
   6   1  10      147.41      154.59     13.28 o 
   7   1  10       37.99       46.15     14.15 o 
   8   1  10      297.54      301.02     21.48 o 
   9   1  10      282.97      269.53     26.98 o 
  10   1  10       67.89       87.21     24.07 o 
 -10   2  10       39.91      -10.18     15.33 o 
  -9   2  10        1.24        2.70     13.98 o 
  -8   2  10        9.75       63.54     14.48 o 
  -7   2  10        3.06       10.24     11.72 o 
  -6   2  10       69.17      127.26     14.01 o 
  -5   2  10     1742.56     2191.90     47.36 o 
  -4   2  10     1867.44     2131.09    111.82 o 
  -3   2  10      215.57      196.56      7.90 o 
  -2   2  10    17436.03    16838.71   1146.49 o 
  -1   2  10       64.10       45.23      2.73 o 
   0   2  10     7778.63     6411.99    183.03 o 
   1   2  10     1141.14     1282.06     29.74 o 
   2   2  10     6613.22     6273.60    173.82 o 
   3   2  10        6.50        1.93      4.26 o 
   4   2  10     6262.80     6307.31    235.40 o 
   5   2  10      117.03      137.55     11.72 o 
   6   2  10      598.76      608.47     36.63 o 
   7   2  10      525.96      525.40     23.56 o 
   8   2  10        2.61       18.80     18.05 o 
   9   2  10      250.40      246.80     25.06 o 
  10   2  10       62.88       38.59     23.85 o 
 -10   3  10      140.45      129.95     20.83 o 
  -9   3  10      359.56      376.67     19.72 o 
  -8   3  10      729.22      747.92     31.30 o 
  -7   3  10      490.35      562.67     19.58 o 
  -6   3  10     1630.56     1760.42     41.58 o 
  -5   3  10      285.51      316.81     17.20 o 
  -4   3  10     2241.72     2247.69    120.61 o 
  -3   3  10     9504.75     9984.17    197.58 o 
  -2   3  10     2460.48     2551.13     75.09 o 
  -1   3  10     6845.20     5903.81    212.34 o 
   0   3  10     1882.02     2044.68     30.68 o 
   1   3  10     1904.71     1482.33     46.05 o 
   2   3  10      375.56      566.29     11.21 o 
   3   3  10    11180.41    10851.72    285.55 o 
   4   3  10       26.46       48.49      5.87 o 
   5   3  10      688.33      614.72     21.82 o 
   6   3  10      899.62      909.79     59.90 o 
   7   3  10      435.37      446.33     20.95 o 
   8   3  10      616.74      762.41     58.95 o 
   9   3  10      463.79      436.53     29.59 o 
  10   3  10        0.65       10.72     21.58 o 
 -10   4  10        6.99       22.57     18.49 o 
  -9   4  10      777.68      853.82     29.33 o 
  -8   4  10        1.35        8.33     14.73 o 
  -7   4  10      100.72       89.22     12.67 o 
  -6   4  10     1601.30     1728.87     52.79 o 
  -5   4  10      293.54      352.19     15.47 o 
  -4   4  10     3263.90     3708.09    178.91 o 
  -3   4  10     5113.13     5123.63    257.18 o 
  -2   4  10     1834.47     1519.56     54.00 o 
  -1   4  10     2738.00     2845.45     49.95 o 
   0   4  10     2560.51     2213.78    100.11 o 
   1   4  10      134.99      163.21      4.42 o 
   2   4  10     6148.45     6253.85    136.30 o 
   3   4  10      286.05      336.65      8.84 o 
   4   4  10     1888.50     1965.17     63.92 o 
   5   4  10     4320.13     4893.99    277.24 o 
   6   4  10      849.40      869.13     32.69 o 
   7   4  10      464.81      440.38     19.37 o 
   8   4  10      120.30      163.03     18.03 o 
   9   4  10        1.03       25.93     18.21 o 
  10   4  10       57.88       64.42     22.37 o 
 -10   5  10       10.94       32.88     18.99 o 
  -9   5  10       38.21       29.36     16.92 o 
  -8   5  10       32.56       63.66     25.81 o 
  -7   5  10      593.58      615.12     23.05 o 
  -6   5  10      813.73      894.99     24.19 o 
  -5   5  10     5005.66     5545.61    192.17 o 
  -4   5  10      232.25      215.30      9.06 o 
  -3   5  10     6209.29     6350.79    171.07 o 
  -2   5  10     3532.69     3110.18     45.11 o 
  -1   5  10       80.86       43.40      3.18 o 
   0   5  10      267.33      340.80     11.20 o 
   1   5  10     4172.81     4572.18    122.49 o 
   2   5  10      735.69      689.63     11.96 o 
   3   5  10     4242.60     4806.21    132.97 o 
   4   5  10       10.82        1.42      5.46 o 
   5   5  10        3.53        1.60      7.44 o 
   6   5  10     1817.63     1957.43     97.57 o 
   7   5  10       48.32       68.56     11.86 o 
   8   5  10      460.85      432.49     23.31 o 
   9   5  10      101.44       85.84     20.63 o 
  10   5  10       23.16        1.23     21.96 o 
 -10   6  10      211.72      208.14     22.65 o 
  -9   6  10      162.59      125.26     16.25 o 
  -8   6  10      446.18      379.43     18.85 o 
  -7   6  10      519.92      641.68     27.59 o 
  -6   6  10     1114.95     1291.47     39.73 o 
  -5   6  10       11.60        5.51      8.03 o 
  -4   6  10     7120.45     7164.22    268.96 o 
  -3   6  10      698.84      604.62     19.79 o 
  -2   6  10     2159.45     2416.78     64.76 o 
  -1   6  10       15.57       60.50      5.59 o 
   1   6  10     3979.47     4275.38    133.28 o 
   2   6  10     3142.39     3426.81     82.23 o 
   3   6  10     1939.46     1847.34     56.08 o 
   4   6  10      631.38      825.44     19.86 o 
   5   6  10      693.62      793.06     33.42 o 
   6   6  10       63.92       83.97     11.59 o 
   7   6  10      125.52      123.21     13.25 o 
   8   6  10      196.12      169.83     23.72 o 
   9   6  10       10.52       -4.75     19.33 o 
  10   6  10        2.20       13.20     21.01 o 
 -10   7  10       87.94       26.44     19.24 o 
  -9   7  10       10.40       14.73     15.66 o 
  -8   7  10      627.88      652.71     21.50 o 
  -7   7  10      971.47     1094.72     32.26 o 
  -6   7  10      602.91      700.67     22.17 o 
  -5   7  10     4028.61     4340.58    223.14 o 
  -4   7  10        4.14       11.91      5.95 o 
  -3   7  10       42.89       60.40      4.72 o 
  -2   7  10      107.22       78.33      4.81 o 
  -1   7  10    11109.95    10418.62    268.90 o 
   0   7  10      445.06      407.13     10.71 o 
   1   7  10    18462.89    20721.97    735.82 o 
   2   7  10      603.98      495.07     10.04 o 
   3   7  10       91.58       51.77      5.02 o 
   4   7  10     3806.94     3858.84    267.45 o 
   5   7  10        6.08       19.60      7.77 o 
   6   7  10       36.89       69.15     10.82 o 
   7   7  10      351.95      288.38     20.97 o 
   8   7  10        6.57        4.12     16.11 o 
   9   7  10        0.64       16.70     15.29 o 
  10   7  10      108.86       86.36     22.29 o 
 -10   8  10        0.40       12.69     18.57 o 
  -9   8  10      345.43      405.40     23.13 o 
  -8   8  10      758.32      874.51     45.23 o 
  -7   8  10     1924.19     1994.42     62.71 o 
  -6   8  10     2323.55     2394.51     59.04 o 
  -5   8  10      630.07      588.98     31.52 o 
  -4   8  10      170.97      126.85      8.28 o 
  -3   8  10     2028.23     2053.46     57.97 o 
  -2   8  10     4794.98     4467.87     80.91 o 
  -1   8  10     3279.83     3873.04     73.21 o 
   0   8  10     9304.93     8308.49    216.87 o 
   1   8  10      159.78       98.60      5.73 o 
   2   8  10    13033.50    14107.10    544.08 o 
   3   8  10     9877.45    11531.02    434.26 o 
   4   8  10     2785.77     2427.87     98.83 o 
   5   8  10      100.53      121.09     11.83 o 
   6   8  10      625.68      579.83     29.13 o 
   7   8  10        2.85       17.00     13.91 o 
   8   8  10      365.44      296.00     18.38 o 
   9   8  10      747.89      832.41     36.49 o 
  10   8  10      133.31      114.10     34.06 o 
 -10   9  10      368.67      293.36     21.99 o 
  -9   9  10        9.29        9.20     17.27 o 
  -8   9  10     1029.52     1019.00     31.50 o 
  -7   9  10      490.77      489.74     22.78 o 
  -6   9  10      377.07      400.35     16.69 o 
  -5   9  10     2048.81     2098.67    150.75 o 
  -4   9  10       15.50       37.62      6.77 o 
  -3   9  10      401.27      474.60     23.28 o 
  -2   9  10     1086.66      891.57     23.43 o 
  -1   9  10      493.22      380.50     11.16 o 
   0   9  10      328.99      236.83      6.70 o 
   2   9  10     2119.61     2186.96     53.63 o 
   3   9  10     1275.47     1218.19     44.10 o 
   4   9  10     2705.80     2941.13    140.10 o 
   5   9  10     1222.67     1250.45     28.45 o 
   6   9  10      187.93      200.05     16.44 o 
   7   9  10     1225.00     1298.31     39.46 o 
   8   9  10      128.48      121.84     14.13 o 
   9   9  10       63.74       36.33     21.30 o 
 -10  10  10        9.46       28.58     19.80 o 
  -9  10  10      230.87      259.61     21.99 o 
  -8  10  10       32.28       54.87     17.23 o 
  -7  10  10        2.80        1.35     12.90 o 
  -6  10  10      693.40      684.93     48.45 o 
  -5  10  10       23.54       27.49     12.86 o 
  -4  10  10      134.16      141.96      9.74 o 
  -3  10  10        3.76        8.49      5.20 o 
  -2  10  10      969.55      906.56     29.17 o 
  -1  10  10     4974.93     4629.03     98.45 o 
   0  10  10     3772.82     3643.56     74.29 o 
   1  10  10        0.81       -0.86      4.06 o 
   2  10  10     8071.09     8589.62    366.49 o 
   3  10  10       10.56       18.17      5.48 o 
   4  10  10      661.15      812.94     27.65 o 
   5  10  10       39.71       43.15      7.26 o 
   6  10  10       69.23       77.42     12.59 o 
   7  10  10       10.72       -8.10     15.52 o 
   8  10  10      112.75      165.82     20.71 o 
   9  10  10       50.72       32.66     22.43 o 
 -10  11  10       59.52       41.02     20.14 o 
  -9  11  10        7.34      -16.50     16.50 o 
  -8  11  10      328.98      380.16     21.25 o 
  -7  11  10       89.89       83.09     13.36 o 
  -6  11  10      376.37      350.53     27.32 o 
  -5  11  10      266.21      267.87     19.77 o 
  -4  11  10     2692.53     2547.61    142.79 o 
  -3  11  10     2710.28     2895.39     92.51 o 
  -2  11  10     3255.45     2938.41    113.22 o 
  -1  11  10     2210.75     2482.40     46.57 o 
   0  11  10      525.51      580.19     13.16 o 
   1  11  10     4138.08     4261.97     75.28 o 
   2  11  10      101.92       72.89      6.28 o 
   3  11  10      514.44      652.28     28.18 o 
   4  11  10     2356.56     2568.65     51.02 o 
   5  11  10       13.48       14.50      8.81 o 
   6  11  10      636.14      615.15     28.90 o 
   7  11  10      133.96      126.17     16.34 o 
   8  11  10      105.44       90.20     19.19 o 
   9  11  10       30.28       15.27     23.05 o 
 -10  12  10       49.72       23.09     18.84 o 
  -9  12  10       85.22       60.02     17.77 o 
  -8  12  10      213.24      269.96     19.83 o 
  -7  12  10      884.90      791.66     24.68 o 
  -6  12  10      315.05      345.38     18.72 o 
  -5  12  10       41.01       25.12      9.30 o 
  -4  12  10     3844.93     4107.95    218.71 o 
  -3  12  10     1451.05     1697.75     43.07 o 
  -2  12  10     1527.43     1255.46     49.32 o 
  -1  12  10     3105.47     3110.51     54.20 o 
   0  12  10     1639.13     1470.77     30.95 o 
   1  12  10      247.62      299.06     14.05 o 
   2  12  10     1251.20     1141.45     44.43 o 
   3  12  10       82.20       80.43      7.05 o 
   4  12  10     1651.61     1704.77     82.58 o 
   5  12  10     4039.98     4452.17    114.38 o 
   6  12  10      188.70      213.11     15.36 o 
   7  12  10      137.23      157.23     18.77 o 
   8  12  10      109.14      110.90     24.26 o 
   9  12  10      186.93      172.28     21.78 o 
 -10  13  10        0.41       -5.19     21.23 o 
  -9  13  10       42.62       39.82     18.29 o 
  -8  13  10       37.94       31.51     16.90 o 
  -7  13  10      148.71      131.29     14.93 o 
  -6  13  10        0.84        5.79     10.11 o 
  -5  13  10      950.38      916.03     53.86 o 
  -4  13  10        1.50        8.90      8.60 o 
  -3  13  10     3577.21     3646.57    150.45 o 
  -2  13  10     1147.52     1153.23     34.96 o 
  -1  13  10       72.17      115.39      5.22 o 
   0  13  10        6.63       -1.92      2.95 o 
   1  13  10     2717.31     2593.26     70.80 o 
   2  13  10       32.13       62.88      5.94 o 
   3  13  10      130.02      101.25      8.89 o 
   4  13  10        0.54       -5.29     10.85 o 
   5  13  10      143.12      171.49     14.88 o 
   6  13  10     1081.68     1178.02     89.53 o 
   7  13  10       80.12       69.16     16.36 o 
   8  13  10      271.29      247.67     21.30 o 
   9  13  10       31.22       16.70     17.75 o 
 -10  14  10       11.05       -6.65     30.74 o 
  -9  14  10      137.66      180.93     18.74 o 
  -8  14  10      188.55      176.27     21.70 o 
  -7  14  10       54.75        5.42     15.15 o 
  -6  14  10      206.83      133.95     13.89 o 
  -5  14  10      458.13      450.07     24.51 o 
  -4  14  10     1300.42     1288.83     31.22 o 
  -3  14  10     5864.06     5704.23    181.58 o 
  -2  14  10        3.86        9.49      5.58 o 
  -1  14  10      388.62      282.85     10.21 o 
   0  14  10     1469.43     1311.21     19.71 o 
   1  14  10      111.86       80.22      5.32 o 
   2  14  10      752.79      526.99     34.10 o 
   3  14  10     1776.57     1727.42     95.29 o 
   4  14  10       78.54       45.67     14.28 o 
   5  14  10       31.78       68.37     17.86 o 
   6  14  10      988.49     1032.37     45.31 o 
   7  14  10       77.75       60.10     18.30 o 
   8  14  10      122.95      122.53     26.80 o 
   9  14  10      189.89       80.69     22.36 o 
  -9  15  10        7.73        4.28     18.42 o 
  -8  15  10      117.41      107.11     20.04 o 
  -7  15  10       73.09       78.00     14.83 o 
  -6  15  10       68.79       81.49     12.16 o 
  -5  15  10       96.66      103.21      9.84 o 
  -4  15  10     1309.22     1235.06     48.21 o 
  -3  15  10      393.88      292.49     15.58 o 
  -2  15  10        1.87       -1.83      8.82 o 
  -1  15  10      379.62      393.02     14.86 o 
   0  15  10     1904.48     2171.72     34.44 o 
   1  15  10      234.72      201.18     15.10 o 
   2  15  10     1907.60     1710.27     56.93 o 
   3  15  10      730.05      685.61     28.74 o 
   4  15  10       43.48       13.96     12.77 o 
   5  15  10     3478.12     4143.60    166.14 o 
   6  15  10     1317.54     1272.48     42.28 o 
   7  15  10      751.17      796.43     43.49 o 
   8  15  10      274.02      252.61     25.85 o 
   9  15  10       56.71       37.77     19.90 o 
  -9  16  10        1.34       -0.40     22.01 o 
  -8  16  10        0.33        4.16     20.26 o 
  -7  16  10     1293.81     1275.96     35.29 o 
  -6  16  10      249.13      249.75     20.63 o 
  -5  16  10     3085.05     3066.06    143.32 o 
  -4  16  10      927.51     1080.30     36.79 o 
  -3  16  10       43.27       70.46      7.78 o 
  -2  16  10     5044.23     5655.70    127.16 o 
  -1  16  10       75.05      109.30      6.29 o 
   0  16  10     1551.75     1477.32     26.02 o 
   1  16  10      432.82      358.59     12.08 o 
   2  16  10       43.25       25.64      9.65 o 
   3  16  10      312.60      268.85     18.78 o 
   4  16  10     3574.09     3839.22    149.09 o 
   5  16  10        2.97       -3.41     19.49 o 
   6  16  10      104.45      139.08     17.73 o 
   7  16  10     1151.25     1094.49     66.10 o 
   8  16  10        9.49       -8.11     18.31 o 
   9  16  10       95.31       51.08     26.35 o 
  -9  17  10       47.40       25.89     21.39 o 
  -8  17  10      214.68      190.45     19.97 o 
  -7  17  10        1.29       -1.85     14.44 o 
  -6  17  10      601.72      675.84     24.27 o 
  -5  17  10      678.55      688.10     39.04 o 
  -4  17  10     2388.17     2418.28     99.26 o 
  -3  17  10     1451.82     1691.56     33.23 o 
  -2  17  10     1717.03     1733.91     69.04 o 
  -1  17  10       11.37        8.01      4.90 o 
   0  17  10      149.70      114.67      7.27 o 
   1  17  10     1174.34     1180.92     60.11 o 
   2  17  10      881.36      868.71     37.61 o 
   3  17  10       34.76       55.46     11.58 o 
   4  17  10      455.84      481.74     24.10 o 
   5  17  10     2166.25     2250.79    105.46 o 
   6  17  10      779.74      835.21     97.01 o 
   7  17  10       20.82        8.83     17.54 o 
   8  17  10        4.70      -11.81     27.00 o 
  -9  18  10       83.12       64.54     20.45 o 
  -8  18  10      338.42      350.44     24.69 o 
  -7  18  10       42.88       17.15     14.95 o 
  -6  18  10        2.68        1.88     12.19 o 
  -5  18  10      491.18      536.30     23.09 o 
  -4  18  10      521.96      414.29     17.02 o 
  -3  18  10     2160.42     1940.36     43.13 o 
  -2  18  10     9875.19    10926.50    451.93 o 
  -1  18  10      248.40      229.25      9.02 o 
   0  18  10       49.38       31.13      5.86 o 
   1  18  10      117.53       93.37      7.83 o 
   2  18  10      222.46      245.99     17.21 o 
   3  18  10      181.63      124.51     12.50 o 
   4  18  10     1494.38     1455.94     42.40 o 
   5  18  10      622.77      602.56     65.54 o 
   6  18  10      108.95      120.62     22.73 o 
   7  18  10      194.90      228.39     21.65 o 
   8  18  10      162.88      153.11     22.00 o 
  -9  19  10      185.29      138.18     23.21 o 
  -8  19  10       39.65       55.58     15.75 o 
  -7  19  10      517.29      521.48     25.26 o 
  -6  19  10      186.88      135.59     14.90 o 
  -5  19  10        2.32       15.71     11.89 o 
  -4  19  10      422.99      449.71     16.46 o 
  -3  19  10     2095.90     2146.40     63.03 o 
  -2  19  10       55.27       57.63      8.22 o 
  -1  19  10     1709.09     1569.09     50.40 o 
   0  19  10      153.73      116.93      7.00 o 
   1  19  10        1.64        2.82      7.89 o 
   2  19  10      708.70      677.87     23.95 o 
   3  19  10     1045.41      923.41     27.97 o 
   4  19  10      980.21      928.76     28.83 o 
   5  19  10        1.45       -4.68     11.57 o 
   6  19  10      122.23      127.72     21.14 o 
   7  19  10      149.48      179.97     23.38 o 
   8  19  10      130.10       98.31     22.02 o 
  -9  20  10       64.74       53.35     40.84 o 
  -8  20  10       56.33       90.07     18.72 o 
  -7  20  10        0.66       -7.50     13.47 o 
  -6  20  10      754.56      722.80     31.14 o 
  -5  20  10      187.87      201.93     14.33 o 
  -4  20  10      317.79      297.60     19.30 o 
  -3  20  10      909.29      799.73     21.19 o 
  -2  20  10      227.27      213.52     10.57 o 
  -1  20  10        2.59       -7.21      7.61 o 
   0  20  10      306.65      377.44     12.54 o 
   1  20  10       34.39       29.51      8.09 o 
   2  20  10      801.60      783.75     37.13 o 
   3  20  10     1120.02     1243.89     35.74 o 
   4  20  10       10.68       30.19     14.90 o 
   5  20  10      569.56      547.99     38.37 o 
   6  20  10      108.82      107.98     27.88 o 
   7  20  10       11.18       29.19     30.36 o 
   8  20  10        0.70       52.56     25.66 o 
  -8  21  10      215.19      226.46     22.34 o 
  -7  21  10       15.97       19.19     15.50 o 
  -6  21  10      156.34      147.81     16.59 o 
  -5  21  10       39.60       50.73     13.22 o 
  -4  21  10       13.00       27.18      9.02 o 
  -3  21  10       66.32       54.77      9.34 o 
  -2  21  10      246.27      250.84     14.39 o 
  -1  21  10      299.40      343.70     12.82 o 
   0  21  10      655.82      524.27     17.95 o 
   1  21  10      173.98      214.78     12.23 o 
   2  21  10       91.28      127.33     13.69 o 
   3  21  10      161.85      234.62     16.26 o 
   4  21  10       40.92       53.41     11.38 o 
   5  21  10        3.56      -18.53     18.62 o 
   6  21  10      103.85      106.86     19.96 o 
   7  21  10        0.21      -24.98     24.98 o 
   8  21  10      200.65      186.82     36.88 o 
  -8  22  10        0.12      -18.46     29.75 o 
  -7  22  10      209.94      168.94     19.10 o 
  -6  22  10        3.28       -1.03     16.13 o 
  -5  22  10       51.11       57.36     13.20 o 
  -4  22  10      236.76      269.76     13.99 o 
  -3  22  10        2.95       -8.73     10.39 o 
  -2  22  10        3.65       13.23     10.84 o 
  -1  22  10        0.01        3.01     12.10 o 
   0  22  10      898.76      898.33     22.56 o 
   1  22  10       11.04        0.06     11.17 o 
   2  22  10      413.05      425.88     30.28 o 
   3  22  10       30.47       11.01     13.14 o 
   4  22  10      555.24      592.97     28.88 o 
   5  22  10       43.73       10.31     19.94 o 
   6  22  10      148.00      145.08     25.62 o 
   7  22  10       43.91       50.11     24.11 o 
  -8  23  10       19.09       52.29     23.17 o 
  -7  23  10        2.23       -1.80     16.49 o 
  -6  23  10        0.18        7.80     13.58 o 
  -5  23  10       87.17       99.51     13.29 o 
  -4  23  10      252.09      248.54     20.28 o 
  -3  23  10       64.84       54.02     13.30 o 
  -2  23  10      127.72      125.56     17.90 o 
  -1  23  10       39.18       22.25      9.27 o 
   0  23  10       84.65       60.42      9.23 o 
   1  23  10      224.47      186.74     14.06 o 
   2  23  10      597.80      500.89     19.28 o 
   3  23  10      505.25      498.18     29.75 o 
   4  23  10       31.29       33.34     14.85 o 
   5  23  10        2.55       19.41     19.58 o 
   6  23  10       19.56        8.35     18.54 o 
   7  23  10        0.03       -1.36     20.03 o 
  -8  24  10      123.31       47.21     30.93 o 
  -7  24  10       43.48       21.29     18.47 o 
  -6  24  10        0.55        2.10     19.99 o 
  -5  24  10       82.62      124.45     19.42 o 
  -4  24  10      139.54      187.37     16.99 o 
  -3  24  10      549.26      507.94     21.92 o 
  -2  24  10       25.11       13.44      9.23 o 
  -1  24  10      432.57      433.82     15.91 o 
   0  24  10       26.66        4.67      9.38 o 
   1  24  10      142.73      130.97     10.50 o 
   2  24  10      192.96      206.34     15.42 o 
   3  24  10      995.67     1014.59     69.16 o 
   4  24  10       33.76        1.63     17.95 o 
   5  24  10       86.15       92.02     20.89 o 
   6  24  10      408.89      532.45     34.68 o 
   7  24  10        1.47       28.99     25.58 o 
  -7  25  10      131.04      127.16     44.31 o 
  -6  25  10        7.40       16.16     27.64 o 
  -5  25  10        1.70      -17.82     17.82 o 
  -4  25  10      130.97      176.80     22.13 o 
  -3  25  10      455.63      499.40     21.75 o 
  -2  25  10        4.96       12.38     11.64 o 
  -1  25  10      134.39      128.35     11.63 o 
   0  25  10      343.06      371.25     18.48 o 
   1  25  10       23.91       46.19     14.90 o 
   2  25  10      471.90      469.28     20.29 o 
   3  25  10       92.83      133.27     16.71 o 
   4  25  10      355.32      340.41     30.24 o 
   5  25  10       48.36       35.36     22.67 o 
   6  25  10      207.59      205.17     27.68 o 
   7  25  10        0.04       20.97     22.68 o 
  -7  26  10       70.48       59.04     24.19 o 
  -6  26  10        5.73      -25.14     25.14 o 
  -5  26  10       23.36       56.54     23.40 o 
  -4  26  10      539.81      544.81     27.49 o 
  -3  26  10       84.63      117.56     19.62 o 
  -2  26  10       53.46       46.75     14.40 o 
  -1  26  10     1070.00     1222.71     51.69 o 
   0  26  10        0.30       -1.89     12.48 o 
   1  26  10       74.41       29.61     12.72 o 
   2  26  10        0.19       -2.39     16.38 o 
   3  26  10      374.20      455.59     25.94 o 
   4  26  10        3.59       11.78     16.94 o 
   5  26  10      171.04      211.84     39.20 o 
   6  26  10       91.06       87.36     18.01 o 
  -7  27  10        0.04       13.16     42.55 o 
  -6  27  10      169.75      181.42     22.57 o 
  -5  27  10        4.19      -11.80     26.15 o 
  -4  27  10       78.45       41.03     19.77 o 
  -3  27  10       45.30       19.92     20.02 o 
  -2  27  10      168.05      153.50     17.05 o 
  -1  27  10       96.35       75.95     15.36 o 
   0  27  10      824.27      805.48     28.82 o 
   1  27  10        0.75        3.04     16.23 o 
   2  27  10        9.36       19.99     18.79 o 
   3  27  10       40.50       32.82     12.67 o 
   4  27  10       16.91       15.90     18.43 o 
   5  27  10       68.97       70.98     18.55 o 
   6  27  10       54.31       44.16     20.88 o 
  -6  28  10        1.94       11.69     18.99 o 
  -5  28  10      111.30      143.50     22.69 o 
  -4  28  10        1.65      -13.14     15.72 o 
  -3  28  10       73.64       64.91     19.26 o 
  -2  28  10       97.44       83.69     18.34 o 
  -1  28  10       43.38       22.36     14.42 o 
   0  28  10       21.53      -15.52     15.52 o 
   1  28  10       41.66       77.63     14.51 o 
   2  28  10        7.18        4.94     13.23 o 
   3  28  10       79.29       78.97     18.33 o 
   4  28  10       55.25       66.76     20.33 o 
   5  28  10       43.56       42.40     20.59 o 
  -6  29  10        5.22       26.90     27.06 o 
  -5  29  10        0.18        8.76     21.77 o 
  -4  29  10       65.15       51.41     14.47 o 
  -3  29  10        1.64       -8.38     18.62 o 
  -2  29  10        5.33       -4.29     17.12 o 
  -1  29  10       80.82       93.82     16.81 o 
   0  29  10       18.94        6.79     15.44 o 
   1  29  10       65.90      103.03     15.43 o 
   2  29  10       57.40       24.20     14.77 o 
   3  29  10        2.99       -4.29     16.32 o 
   4  29  10        2.95        9.27     18.94 o 
   5  29  10        4.49        0.96     21.84 o 
  -5  30  10       20.72       48.12     26.87 o 
  -4  30  10      133.67       78.98     20.00 o 
  -3  30  10      110.94      114.29     15.33 o 
  -2  30  10       56.82       52.25     18.12 o 
  -1  30  10      168.24      190.21     15.83 o 
   0  30  10       34.43       28.33     21.49 o 
   1  30  10       54.43       21.54     15.59 o 
   2  30  10        9.02        0.07     22.11 o 
   3  30  10       94.88       96.91     23.76 o 
   4  30  10      176.31      184.29     29.69 o 
   5  30  10       71.30       64.15     27.84 o 
  -5  31  10       16.70       43.88     23.66 o 
  -4  31  10       10.85       -5.77     22.26 o 
  -3  31  10       36.12       32.95     18.11 o 
  -2  31  10        6.09        2.36     18.84 o 
  -1  31  10        1.48       25.65     18.82 o 
   0  31  10      511.72      502.69     27.21 o 
   1  31  10        8.53       27.00     21.34 o 
   2  31  10        0.02       17.34     19.84 o 
   3  31  10       64.17       79.95     22.45 o 
   4  31  10       11.49        0.43     15.85 o 
  -4  32  10       43.30       24.11     20.05 o 
  -3  32  10       52.79       46.70     22.83 o 
  -2  32  10      125.95       95.57     17.43 o 
  -1  32  10       70.86       70.97     19.91 o 
   0  32  10       18.35       42.67     22.14 o 
   1  32  10       59.37       80.25     24.57 o 
   2  32  10        0.38      -19.71     19.71 o 
   3  32  10        9.37       18.35     19.27 o 
  -3  33  10       11.22       13.38     20.02 o 
  -2  33  10       53.94       72.29     19.91 o 
  -1  33  10        3.25       -8.86     18.89 o 
   0  33  10      147.12      164.67     22.68 o 
   1  33  10       10.07       -1.77     20.94 o 
   2  33  10      293.82      336.15     35.50 o 
   3  33  10        0.92       -8.30     20.71 o 
  -2  34  10      116.43       95.95     19.44 o 
  -1  34  10       74.40       91.86     22.13 o 
   0  34  10       25.68       58.11     19.96 o 
   1  34  10        0.82       31.76     35.18 o 
   2  34  10        0.62      -43.48     43.48 o 
  -1  35  10        2.87       39.84     52.72 o 
   0  35  10       51.15       66.53     40.31 o 
 -10   1  11       10.99       23.27     16.65 o 
  -9   1  11       51.55       34.23     14.59 o 
  -8   1  11       27.69      -11.12     11.78 o 
  -7   1  11       19.52       39.58     11.41 o 
  -6   1  11     3908.02     4150.50     73.01 o 
  -5   1  11       47.55       34.16      8.77 o 
  -4   1  11     1643.82     1738.01    105.09 o 
  -3   1  11      161.64      179.26      8.24 o 
  -2   1  11      298.96      167.01     95.07 o 
  -1   1  11      646.11      508.38     16.39 o 
   0   1  11     8791.49     7970.17    127.42 o 
   1   1  11       12.78        7.68      2.17 o 
   2   1  11     3890.95     3777.66     80.60 o 
   3   1  11     2403.65     2590.58     61.59 o 
   4   1  11      766.19      914.88     32.38 o 
   5   1  11      286.18      393.91     16.22 o 
   6   1  11        1.58       13.86     12.97 o 
   7   1  11       97.28       69.08     14.31 o 
   8   1  11       40.10       37.05     20.67 o 
   9   1  11      293.88      337.58     27.26 o 
  10   1  11        0.04       -5.37     20.53 o 
 -10   2  11       86.27       73.84     17.51 o 
  -9   2  11      109.23      114.85     16.68 o 
  -8   2  11       62.48       83.93     14.44 o 
  -7   2  11       29.45       59.12     12.92 o 
  -6   2  11      451.17      365.05     17.18 o 
  -5   2  11      278.58      221.16     11.78 o 
  -4   2  11     1365.53     1265.16     84.45 o 
  -3   2  11     7157.20     7462.10    285.68 o 
  -2   2  11      252.24      250.72      8.86 o 
  -1   2  11     4606.89     4219.31     90.63 o 
   0   2  11      194.60      173.98      6.62 o 
   1   2  11      136.53      105.98      5.90 o 
   2   2  11      233.22      158.16      5.25 o 
   3   2  11      131.14      110.65      5.64 o 
   4   2  11       42.42       17.24      6.89 o 
   5   2  11     2084.27     2604.43    176.86 o 
   6   2  11      130.48      112.23     11.96 o 
   7   2  11      592.18      630.28     42.87 o 
   8   2  11      568.10      602.17     44.66 o 
   9   2  11      108.78      132.52     23.64 o 
  10   2  11       16.83      -19.55     19.55 o 
 -10   3  11       74.26       69.26     17.53 o 
  -9   3  11       45.62       51.06     15.89 o 
  -8   3  11       50.18       55.27     15.34 o 
  -7   3  11       22.44       25.66     11.91 o 
  -6   3  11      358.55      382.70     15.47 o 
  -5   3  11     5450.23     5683.60    123.07 o 
  -4   3  11     2155.20     2400.43    150.77 o 
  -3   3  11      134.79      143.09      7.44 o 
  -2   3  11    15390.05    13175.52    542.86 o 
  -1   3  11     1939.94     1610.11     32.63 o 
   0   3  11     2413.00     2817.59     42.59 o 
   1   3  11      261.58      332.81      7.00 o 
   2   3  11     1286.02     1068.29     17.28 o 
   3   3  11      361.26      395.00     14.20 o 
   4   3  11      201.44      193.56     11.47 o 
   5   3  11       70.97       99.87     31.06 o 
   6   3  11       26.26       31.57     11.84 o 
   7   3  11       89.47       58.07     14.46 o 
   8   3  11       25.02       20.74     15.36 o 
   9   3  11      288.55      298.09     26.26 o 
  10   3  11       23.75       22.51     23.09 o 
 -10   4  11       34.10       36.91     17.32 o 
  -9   4  11        2.42        3.33     16.75 o 
  -8   4  11      147.77      173.99     15.84 o 
  -7   4  11     1108.30     1308.62     31.41 o 
  -6   4  11      102.79      164.51     13.99 o 
  -5   4  11       48.90       44.98      8.62 o 
  -4   4  11     1754.13     1763.56    119.66 o 
  -3   4  11     5043.30     4955.18    197.23 o 
  -2   4  11      169.18      105.26      4.83 o 
  -1   4  11       70.61       22.94      2.58 o 
   0   4  11      182.17      157.77      5.13 o 
   1   4  11     1849.08     1534.31     23.58 o 
   2   4  11       14.99       10.69      3.20 o 
   3   4  11      148.67      143.66      7.90 o 
   4   4  11     1766.34     1985.86     94.47 o 
   5   4  11      182.36      245.51     11.91 o 
   6   4  11       47.36       50.15     11.26 o 
   7   4  11        4.86        7.81     11.69 o 
   8   4  11      200.09      211.99     20.02 o 
   9   4  11        7.57       39.26     17.90 o 
  10   4  11       22.93       49.26     38.13 o 
 -10   5  11      239.61      193.83     18.93 o 
  -9   5  11       66.70       82.21     17.05 o 
  -8   5  11        0.09       -9.78     13.43 o 
  -7   5  11       33.99       59.50     12.89 o 
  -6   5  11     2391.34     2398.96     84.90 o 
  -5   5  11      566.67      583.37     30.82 o 
  -4   5  11      597.90      514.27     39.17 o 
  -3   5  11     1496.64     1323.39     45.44 o 
  -2   5  11      661.19      541.03     15.24 o 
  -1   5  11      152.75      132.02      3.62 o 
   0   5  11    11855.87    12171.32    769.60 o 
   1   5  11     4208.69     4100.91     58.38 o 
   2   5  11      105.86       94.40      3.94 o 
   3   5  11      667.80      557.47     15.04 o 
   4   5  11     2183.66     2419.12    103.71 o 
   5   5  11     1188.42     1324.83     73.27 o 
   6   5  11        5.04       12.94      9.07 o 
   7   5  11      630.78      692.88     35.82 o 
   8   5  11      427.34      447.46     24.51 o 
   9   5  11      126.18       99.84     18.12 o 
 -10   6  11       44.07       40.17     21.05 o 
  -9   6  11        1.70      -12.91     13.84 o 
  -8   6  11       13.63       14.57     13.22 o 
  -7   6  11       21.46       39.29     12.71 o 
  -6   6  11      466.49      471.07     32.19 o 
  -5   6  11       88.26       77.44     11.13 o 
  -4   6  11       28.94       23.81      6.26 o 
  -3   6  11      416.08      396.33     14.99 o 
  -2   6  11      210.01      155.58      8.77 o 
  -1   6  11      164.52      218.94      5.94 o 
   0   6  11     5764.25     5669.55    109.05 o 
   1   6  11     1754.39     1386.74     30.70 o 
   2   6  11       43.07       26.42      3.18 o 
   3   6  11      886.43      701.90     27.40 o 
   4   6  11       58.49       66.60      6.21 o 
   5   6  11       77.45      101.24     10.17 o 
   6   6  11      400.92      417.52     23.47 o 
   7   6  11       19.24       27.78     13.48 o 
   8   6  11        4.23        2.38     15.80 o 
   9   6  11       67.50       47.44     18.79 o 
 -10   7  11      135.98       78.20     20.07 o 
  -9   7  11       31.43       28.99     18.79 o 
  -8   7  11      109.56      187.71     73.93 o 
  -7   7  11      177.13      150.91     15.45 o 
  -6   7  11      115.51      111.73     12.20 o 
  -5   7  11     6751.04     7444.02    268.15 o 
  -4   7  11     5263.94     5908.58    171.46 o 
  -3   7  11        9.18       -2.03      4.39 o 
  -2   7  11       76.95       12.36      4.09 o 
  -1   7  11      149.70      165.25      4.63 o 
   0   7  11     3877.66     4117.07     70.40 o 
   1   7  11     4745.54     4777.29    135.64 o 
   2   7  11      937.55      786.52     20.63 o 
   3   7  11      760.99      885.40     31.21 o 
   4   7  11       20.49       36.04      6.57 o 
   5   7  11      130.22      137.91     10.93 o 
   6   7  11      582.41      676.43     30.95 o 
   7   7  11      628.00      728.55     36.27 o 
   8   7  11      349.20      368.77     31.34 o 
   9   7  11       30.02       27.65     21.09 o 
 -10   8  11        1.63        5.98     19.63 o 
  -9   8  11      119.93      105.51     18.36 o 
  -8   8  11       10.34        2.69     14.94 o 
  -7   8  11       21.67       24.08     15.44 o 
  -6   8  11       81.12      105.00     12.29 o 
  -5   8  11        5.24       35.30     17.42 o 
  -4   8  11     2792.28     3054.05    199.90 o 
  -3   8  11       70.71       91.95      8.65 o 
  -2   8  11      351.48      429.16     11.05 o 
  -1   8  11      156.52      113.07    102.29 o 
   0   8  11     2352.31     2424.88     45.86 o 
   1   8  11     2474.98     2670.51     47.04 o 
   2   8  11     7809.63     8230.90    261.78 o 
   3   8  11       19.29       36.40      4.79 o 
   4   8  11      410.96      456.15     17.85 o 
   5   8  11      823.70      856.94     44.18 o 
   6   8  11       20.42        7.11      9.24 o 
   7   8  11       40.83       41.77     16.56 o 
   8   8  11       59.73       64.04     17.72 o 
   9   8  11       10.67       30.00     18.88 o 
 -10   9  11       11.75       18.39     21.16 o 
  -9   9  11        6.61       -1.42     15.78 o 
  -8   9  11        3.32        4.17     15.62 o 
  -7   9  11      437.84      389.16     28.19 o 
  -6   9  11      749.12      720.45     48.62 o 
  -5   9  11      329.80      400.77     20.55 o 
  -4   9  11     1270.15     1138.51     67.46 o 
  -3   9  11      735.98      673.40     13.95 o 
  -2   9  11     1780.41     1504.59     40.67 o 
  -1   9  11     1101.54      951.91     22.25 o 
   0   9  11      180.60      104.80      5.84 o 
   1   9  11      300.01      260.82      8.48 o 
   2   9  11     1342.81     1043.36     27.73 o 
   3   9  11        4.25        0.14      5.34 o 
   4   9  11     2190.17     2126.59     59.55 o 
   5   9  11       18.24       18.85      7.64 o 
   6   9  11      545.28      493.15     31.15 o 
   7   9  11       16.71       18.45     15.36 o 
   8   9  11       13.41        7.83     18.15 o 
   9   9  11        1.64        5.50     19.57 o 
 -10  10  11        1.93        7.36     21.11 o 
  -9  10  11       28.55       19.85     15.47 o 
  -8  10  11       32.27       40.29     14.57 o 
  -7  10  11       33.89       31.87     13.18 o 
  -6  10  11     1667.93     1515.37     96.09 o 
  -5  10  11     3871.93     4004.04    136.16 o 
  -4  10  11      573.77      533.93     26.86 o 
  -3  10  11      567.96      516.73     29.96 o 
  -2  10  11        3.30        8.80      3.39 o 
  -1  10  11     1515.50     1237.46     23.54 o 
   0  10  11     1515.97     1489.54     29.11 o 
   1  10  11     4086.81     3762.76     79.10 o 
   2  10  11      238.14      214.48      5.58 o 
   3  10  11       31.27       21.72      6.41 o 
   4  10  11      199.91      222.67     12.80 o 
   5  10  11       36.79       24.35      8.03 o 
   6  10  11       21.04       38.08     11.68 o 
   7  10  11      370.97      408.22     22.17 o 
   8  10  11        6.67       -5.49     17.40 o 
   9  10  11       81.45       70.04     23.42 o 
 -10  11  11       63.69       53.26     20.58 o 
  -9  11  11        7.75       17.81     18.60 o 
  -8  11  11        7.74        6.31     16.21 o 
  -7  11  11      501.86      455.73     22.38 o 
  -6  11  11       30.99       31.73      9.94 o 
  -5  11  11        8.58        9.02      8.43 o 
  -4  11  11     9084.22    10570.89    319.89 o 
  -3  11  11      854.90      645.29     14.99 o 
  -2  11  11     1806.36     1657.65     44.66 o 
  -1  11  11     1118.85     1204.07     28.96 o 
   0  11  11      422.47      316.61      8.51 o 
   1  11  11       55.60       47.83      2.70 o 
   2  11  11     1347.96     1419.41     34.64 o 
   3  11  11      407.98      386.52     10.48 o 
   4  11  11      173.10      191.41     13.20 o 
   5  11  11       45.21       39.13     14.21 o 
   6  11  11       12.62       20.64     13.95 o 
   7  11  11      302.64      292.39     19.00 o 
   8  11  11      253.75      294.35     39.80 o 
   9  11  11        3.90       20.47     20.73 o 
 -10  12  11       75.03       77.84     24.44 o 
  -9  12  11        0.62        6.73     23.42 o 
  -8  12  11       21.62       20.00     15.34 o 
  -7  12  11      428.49      493.98     21.37 o 
  -6  12  11     1136.94     1182.68     65.19 o 
  -5  12  11      488.22      451.72     31.96 o 
  -4  12  11     3989.23     3897.98    123.43 o 
  -3  12  11      940.25     1008.66     48.93 o 
  -2  12  11      625.73      656.84     14.83 o 
  -1  12  11        8.08        4.82      4.82 o 
   0  12  11      559.39      477.73     16.04 o 
   1  12  11      111.76      148.22      8.21 o 
   2  12  11     1879.20     1929.06     43.63 o 
   3  12  11      285.93      381.66     19.50 o 
   4  12  11      269.92      267.45     14.15 o 
   5  12  11       64.94       51.33     10.19 o 
   6  12  11       93.76       82.57     14.31 o 
   7  12  11        3.12        6.95     14.81 o 
   8  12  11        5.30       14.22     15.23 o 
   9  12  11       17.13       37.53     19.67 o 
  -9  13  11       30.80       15.95     16.97 o 
  -8  13  11       21.39       24.03     17.72 o 
  -7  13  11       28.81       61.60     16.08 o 
  -6  13  11      392.21      345.86     30.42 o 
  -5  13  11     1392.39     1576.07     78.44 o 
  -4  13  11      700.85      583.52     20.27 o 
  -3  13  11     2007.97     2273.42    104.45 o 
  -2  13  11      777.53      855.99     32.48 o 
  -1  13  11       10.17       19.76      3.98 o 
   0  13  11       31.20       38.85      5.20 o 
   1  13  11     1879.19     1963.35     31.32 o 
   2  13  11      392.27      370.52     12.22 o 
   3  13  11     3550.90     3617.98    160.98 o 
   4  13  11      138.49      194.71     22.92 o 
   5  13  11        3.38        9.26     13.38 o 
   6  13  11        2.18        2.39     13.15 o 
   7  13  11      108.18       98.11     17.62 o 
   8  13  11      106.19       99.19     23.46 o 
   9  13  11       31.17        0.96     18.97 o 
  -9  14  11        2.82      -17.04     17.04 o 
  -8  14  11       89.20       67.83     16.03 o 
  -7  14  11      540.73      574.67     34.15 o 
  -6  14  11      743.03      848.89     28.43 o 
  -5  14  11      571.77      601.03     26.22 o 
  -4  14  11      434.28      439.30     17.32 o 
  -3  14  11     1168.20     1105.58     45.03 o 
  -2  14  11     2547.05     2591.78     80.17 o 
  -1  14  11     1396.41     1560.94     24.76 o 
   0  14  11     3052.63     2891.28     61.95 o 
   1  14  11      510.67      505.70     12.33 o 
   2  14  11      296.13      272.57     10.55 o 
   3  14  11      602.18      465.34     27.99 o 
   4  14  11     1027.71     1006.96     62.62 o 
   5  14  11       26.23       14.60     11.85 o 
   6  14  11       33.09       37.86     13.58 o 
   7  14  11       77.60       70.70     18.56 o 
   8  14  11        5.38       15.06     19.73 o 
   9  14  11      342.64      331.64     30.39 o 
  -9  15  11       27.19       23.87     19.21 o 
  -8  15  11      405.64      384.40     23.19 o 
  -7  15  11       12.25       24.18     15.34 o 
  -6  15  11       86.44       78.05     14.17 o 
  -5  15  11     1243.70     1246.17     43.04 o 
  -4  15  11     2042.51     2320.48     92.61 o 
  -3  15  11      916.60      862.22     29.00 o 
  -2  15  11     1555.05     1659.87     56.13 o 
  -1  15  11      181.54      138.15      6.17 o 
   0  15  11       14.86        3.29      6.28 o 
   1  15  11     3951.55     3954.26    113.46 o 
   2  15  11      456.27      348.68     20.99 o 
   3  15  11       25.09      -10.76     10.76 o 
   4  15  11      105.85       82.50     12.15 o 
   5  15  11       56.58       32.80     20.22 o 
   6  15  11       32.61       25.42     15.60 o 
   7  15  11      243.84      228.98     21.02 o 
   8  15  11       19.89       54.55     24.14 o 
   9  15  11        3.19       -1.69     29.84 o 
  -9  16  11        2.25       24.00     22.49 o 
  -8  16  11      131.70      112.81     17.83 o 
  -7  16  11       17.46        7.12     13.75 o 
  -6  16  11      260.04      221.92     17.41 o 
  -5  16  11      361.33      312.44     13.46 o 
  -4  16  11      410.77      436.45     19.85 o 
  -3  16  11       62.96       65.71      8.23 o 
  -2  16  11      636.15      529.23     14.52 o 
  -1  16  11      103.87       84.53      5.12 o 
   0  16  11     1372.91     1267.75     25.34 o 
   1  16  11        2.97       -7.14      7.14 o 
   2  16  11      134.68      118.24      9.92 o 
   3  16  11      538.21      480.53     19.93 o 
   4  16  11      439.77      418.11     19.80 o 
   5  16  11       45.61       53.01     17.47 o 
   6  16  11       14.23       -2.17     24.85 o 
   7  16  11       32.85       46.10     16.10 o 
   8  16  11      178.21      139.87     29.44 o 
  -9  17  11       11.74      -10.31     18.61 o 
  -8  17  11       20.57        3.17     15.26 o 
  -7  17  11      459.83      428.59     30.51 o 
  -6  17  11      343.76      412.87     21.47 o 
  -5  17  11       25.18       37.77      9.43 o 
  -4  17  11      317.23      283.40     14.55 o 
  -3  17  11       19.97       10.33      9.97 o 
  -2  17  11       56.13       43.44      8.22 o 
  -1  17  11     1012.59     1003.91     32.92 o 
   0  17  11     1229.83      988.22     29.57 o 
   1  17  11      174.51      221.15      9.88 o 
   2  17  11      245.33      326.45     15.40 o 
   3  17  11      119.50      163.23     13.23 o 
   4  17  11      206.34      229.71     35.23 o 
   5  17  11     1005.15     1170.90     55.33 o 
   6  17  11       23.50        1.02     18.60 o 
   7  17  11       49.71       43.94     18.63 o 
   8  17  11       35.98       74.55     24.06 o 
  -9  18  11        1.14       19.29     21.12 o 
  -8  18  11        0.79       20.41     18.98 o 
  -7  18  11       72.61       73.69     16.01 o 
  -6  18  11       25.20       55.89     14.99 o 
  -5  18  11      203.56      161.54     12.51 o 
  -4  18  11     1182.95     1183.91     53.81 o 
  -3  18  11      115.67      105.72      9.28 o 
  -2  18  11      762.42      877.10     21.44 o 
  -1  18  11      459.50      354.94     16.33 o 
   0  18  11      186.47      147.18      6.95 o 
   1  18  11       63.42       65.29      9.00 o 
   2  18  11      509.02      568.26     33.86 o 
   3  18  11       11.80      -11.38     11.42 o 
   4  18  11      653.52      719.96     34.68 o 
   5  18  11      827.60      843.22     56.34 o 
   6  18  11        0.39      -12.72     19.84 o 
   7  18  11      202.44      202.90     33.07 o 
   8  18  11       60.75       72.09     23.92 o 
  -9  19  11       25.10        1.18     40.02 o 
  -8  19  11       38.12       32.97     18.78 o 
  -7  19  11      121.95      150.11     19.14 o 
  -6  19  11     2138.82     2054.91     54.26 o 
  -5  19  11      169.13      177.75     15.86 o 
  -4  19  11       68.10       81.07     11.63 o 
  -3  19  11     1699.79     1892.08     38.89 o 
  -2  19  11        7.00        6.53      7.46 o 
  -1  19  11     2220.20     2266.01     43.09 o 
   0  19  11      620.67      782.05     33.24 o 
   1  19  11       34.59       24.01      8.71 o 
   2  19  11      174.06      162.31     15.16 o 
   3  19  11     1387.18     1507.26     44.05 o 
   4  19  11      788.46      852.16     44.17 o 
   5  19  11      631.76      623.19     26.56 o 
   6  19  11        3.38       -4.13     21.74 o 
   7  19  11        2.14       10.34     20.64 o 
   8  19  11      414.32      347.52     36.52 o 
  -8  20  11      334.02      318.35     24.56 o 
  -7  20  11        0.36       20.15     14.93 o 
  -6  20  11       14.21       -0.90     13.65 o 
  -5  20  11      291.26      314.18     25.70 o 
  -4  20  11       30.72       20.90      8.65 o 
  -3  20  11      451.07      476.78     17.10 o 
  -2  20  11     3297.24     3548.41     99.69 o 
  -1  20  11      354.63      381.18     17.54 o 
   0  20  11      567.03      631.27     16.80 o 
   1  20  11      914.66      798.27     28.23 o 
   2  20  11      718.26      701.66     23.82 o 
   3  20  11     1288.68     1183.72     38.04 o 
   4  20  11      381.58      414.92     23.12 o 
   5  20  11        9.11       -0.46     16.16 o 
   6  20  11       69.83       55.71     19.57 o 
   7  20  11      102.38      138.07     30.52 o 
   8  20  11      153.28      139.71     34.06 o 
  -8  21  11       35.36       43.95     22.25 o 
  -7  21  11      171.23      155.88     20.78 o 
  -6  21  11      314.95      288.58     18.78 o 
  -5  21  11        3.24        9.46     11.40 o 
  -4  21  11       81.86       74.61     10.06 o 
  -3  21  11     1485.88     1396.15     34.91 o 
  -2  21  11       46.77       31.88     12.82 o 
  -1  21  11     2784.98     3162.58     59.33 o 
   0  21  11      913.49     1049.47     30.30 o 
   1  21  11     1077.32     1093.27     32.70 o 
   2  21  11     1926.27     2064.30     51.41 o 
   3  21  11       48.87       45.66     14.26 o 
   4  21  11       20.15       20.53     11.27 o 
   5  21  11      165.24      203.90     29.19 o 
   6  21  11       76.63       53.92     28.59 o 
   7  21  11       14.57       -0.34     25.66 o 
  -8  22  11      211.71      199.79     26.36 o 
  -7  22  11       15.54       29.41     21.05 o 
  -6  22  11      102.60       76.45     21.12 o 
  -5  22  11        6.03        4.56     11.66 o 
  -4  22  11        8.14        7.75      9.89 o 
  -3  22  11      201.60      212.99     23.92 o 
  -2  22  11     1054.09     1184.28     33.00 o 
  -1  22  11      165.16      179.30     11.69 o 
   0  22  11      580.37      584.36     29.22 o 
   1  22  11     1224.68     1475.32     33.38 o 
   2  22  11       94.56       77.37     10.90 o 
   3  22  11      233.20      263.68     17.45 o 
   4  22  11      267.78      316.78     21.37 o 
   5  22  11      156.17      187.47     46.52 o 
   6  22  11        1.58       -6.98     20.03 o 
   7  22  11        4.67       31.14     20.58 o 
  -8  23  11       10.84       16.65     34.97 o 
  -7  23  11        2.75      -13.94     24.40 o 
  -6  23  11      308.85      322.32     26.05 o 
  -5  23  11      660.47      828.97     32.72 o 
  -4  23  11       98.84       51.61     18.22 o 
  -3  23  11       22.40       46.11     16.25 o 
  -2  23  11      634.94      693.45     21.98 o 
  -1  23  11       13.21        7.65     11.07 o 
   0  23  11     2520.65     2798.42     64.61 o 
   1  23  11      248.21      283.42     16.76 o 
   2  23  11       32.51       27.31     14.38 o 
   3  23  11        1.63       -1.99     12.34 o 
   4  23  11      263.45      299.60     20.18 o 
   5  23  11        3.67       34.73     18.95 o 
   6  23  11      279.19      219.65     27.49 o 
   7  23  11        4.45       -3.37     20.95 o 
  -7  24  11        7.78       11.78     23.72 o 
  -6  24  11      161.18      213.47     29.86 o 
  -5  24  11       14.14        2.05     21.51 o 
  -4  24  11      929.72     1056.97     38.85 o 
  -3  24  11       58.50       40.87     13.40 o 
  -2  24  11      749.77      822.18     25.90 o 
  -1  24  11      739.05      792.61     27.62 o 
   0  24  11      332.38      298.12     18.41 o 
   1  24  11        5.84       17.93     12.51 o 
   2  24  11      104.78      130.96     15.89 o 
   3  24  11       42.32       56.45     14.56 o 
   4  24  11       29.97       14.40     12.04 o 
   5  24  11      592.88      633.62     48.51 o 
   6  24  11        0.60       13.15     22.50 o 
   7  24  11        4.60      -12.33     21.71 o 
  -7  25  11       60.20       52.06     20.92 o 
  -6  25  11        1.82        7.39     20.54 o 
  -5  25  11      620.37      652.59     30.68 o 
  -4  25  11       77.28       79.44     17.20 o 
  -3  25  11      160.88      212.24     25.72 o 
  -2  25  11      144.35      136.30     15.47 o 
  -1  25  11      165.15      149.45     12.69 o 
   0  25  11      119.90       76.83     14.19 o 
   1  25  11      456.58      418.06     19.96 o 
   2  25  11        0.97       -2.67     31.84 o 
   3  25  11      176.82      172.27     22.31 o 
   4  25  11      741.39      819.00     32.55 o 
   5  25  11       19.31       52.78     31.38 o 
   6  25  11      363.57      367.20     33.34 o 
  -7  26  11        9.29        3.38     68.72 o 
  -6  26  11      185.31      171.65     29.08 o 
  -5  26  11       64.89      109.89     27.02 o 
  -4  26  11      833.56      794.72     34.20 o 
  -3  26  11      274.60      339.30     35.97 o 
  -2  26  11        2.31        2.70     14.37 o 
  -1  26  11       33.07       -2.33     13.48 o 
   0  26  11      366.36      420.97     31.16 o 
   1  26  11      118.05      131.94     14.87 o 
   2  26  11      678.05      711.68     30.22 o 
   3  26  11        7.93        0.50     14.84 o 
   4  26  11       11.29       18.62     21.65 o 
   5  26  11      424.72      393.02     41.34 o 
   6  26  11       42.91       28.77     20.99 o 
  -6  27  11      125.36       91.61     22.04 o 
  -5  27  11       28.47       11.82     22.94 o 
  -4  27  11        2.28       -1.93     18.49 o 
  -3  27  11      129.46      113.17     18.58 o 
  -2  27  11        0.39       -9.71     16.68 o 
  -1  27  11      117.45      126.45     13.00 o 
   0  27  11       12.01        4.79     14.81 o 
   1  27  11        2.37        7.37     15.30 o 
   2  27  11      161.44      169.62     18.48 o 
   3  27  11        8.03       10.72     15.12 o 
   4  27  11       65.89       96.77     19.32 o 
   5  27  11       20.23       35.95     23.02 o 
   6  27  11       72.33       88.68     26.17 o 
  -6  28  11      130.42      103.86     27.35 o 
  -5  28  11       27.75       43.04     21.74 o 
  -4  28  11      259.13      264.68     28.94 o 
  -3  28  11        1.20        9.77     14.65 o 
  -2  28  11       23.27       -3.80     18.78 o 
  -1  28  11        7.55       11.77     15.62 o 
   0  28  11        3.03       13.44     15.99 o 
   1  28  11       70.28       85.97     18.53 o 
   2  28  11      132.84      138.88     18.91 o 
   3  28  11       39.22       18.43     14.70 o 
   4  28  11        7.00        9.19     18.17 o 
   5  28  11        0.72        2.97     23.74 o 
  -5  29  11      284.08      302.87     27.09 o 
  -4  29  11      107.32      123.81     27.30 o 
  -3  29  11      128.92      179.67     17.82 o 
  -2  29  11       90.69       67.96     14.51 o 
  -1  29  11       36.23       13.85     16.91 o 
   0  29  11       23.07       27.02     14.01 o 
   1  29  11      131.58      104.42     23.02 o 
   2  29  11        2.13        7.89     18.26 o 
   3  29  11       90.51      154.97     27.29 o 
   4  29  11        1.00        9.21     18.96 o 
   5  29  11        0.48      -25.38     25.38 o 
  -5  30  11        2.92       10.44     25.29 o 
  -4  30  11      149.10      189.16     33.12 o 
  -3  30  11      191.74      156.71     19.58 o 
  -2  30  11        6.80        8.41     19.20 o 
  -1  30  11        0.05       -7.10     18.36 o 
   0  30  11       28.17       16.77     16.97 o 
   1  30  11       44.08       97.60     20.05 o 
   2  30  11      152.54      267.13     28.08 o 
   3  30  11       54.98       80.08     25.41 o 
   4  30  11      191.40      165.06     21.76 o 
  -4  31  11      165.15      155.34     21.27 o 
  -3  31  11        5.66        2.94     18.78 o 
  -2  31  11      141.33      159.99     21.31 o 
  -1  31  11        7.02        3.60     18.24 o 
   0  31  11      141.28      118.72     20.08 o 
   1  31  11      779.55      879.95     50.98 o 
   2  31  11        0.22        2.77     19.77 o 
   3  31  11      260.62      257.07     27.60 o 
   4  31  11       27.42       32.90     40.11 o 
  -4  32  11        2.03       -7.18     37.88 o 
  -3  32  11       58.02       47.13     21.88 o 
  -2  32  11       53.36       54.75     19.33 o 
  -1  32  11        7.86        5.80     23.51 o 
   0  32  11      507.67      598.18     34.52 o 
   1  32  11       15.78       28.67     21.54 o 
   2  32  11       67.49       45.39     18.97 o 
   3  32  11      102.06      130.26     23.34 o 
  -3  33  11        0.66        0.45     32.52 o 
  -2  33  11       23.34       21.77     18.52 o 
  -1  33  11      155.50      151.51     33.48 o 
   0  33  11        3.23        2.07     17.76 o 
   1  33  11      168.62      176.24     26.31 o 
   2  33  11       55.22       66.12     21.57 o 
  -2  34  11        7.71       38.16     52.91 o 
  -1  34  11       59.55       62.63     28.50 o 
   0  34  11       71.27       29.98     19.72 o 
   1  34  11       34.50        5.41     28.27 o 
 -10   0  12      266.80      250.43     28.05 o 
  -9   0  12       70.35      114.03     23.21 o 
  -8   0  12       21.57       53.54     19.46 o 
  -7   0  12        4.63       20.63     15.37 o 
  -6   0  12      583.20      558.89     35.17 o 
  -5   0  12       87.05       76.11     15.12 o 
  -4   0  12     1549.21     1795.23    161.72 o 
  -3   0  12      219.87      209.03      9.16 o 
  -2   0  12      405.23      218.06     13.77 o 
  -1   0  12      156.94      237.90      8.19 o 
   0   0  12      655.05      911.75     55.61 o 
   1   0  12        5.00       18.90      8.22 o 
   2   0  12     3082.66     2878.59     53.50 o 
   3   0  12        8.63       30.45      6.11 o 
   4   0  12     5012.11     5797.72    273.58 o 
   5   0  12        6.39       32.04     13.73 o 
   6   0  12      215.72      187.04     20.98 o 
   7   0  12        3.08       12.29     28.60 o 
   8   0  12       69.85       56.14     24.86 o 
   9   0  12        4.31       15.52     46.84 o 
 -10   1  12        0.21       -6.51     18.97 o 
  -9   1  12      242.44      232.80     18.34 o 
  -8   1  12      202.08      166.48     17.37 o 
  -7   1  12       36.62       76.40     12.50 o 
  -6   1  12     2019.05     2082.16     43.29 o 
  -5   1  12        6.09        0.80      9.74 o 
  -4   1  12       93.74       83.82      7.86 o 
  -3   1  12     2298.99     2133.49     91.97 o 
  -2   1  12      287.32      380.21     13.41 o 
  -1   1  12      761.82      662.68     11.46 o 
   0   1  12      539.23      599.22     15.71 o 
   1   1  12        6.96        2.96      5.10 o 
   2   1  12      784.64      808.93     14.00 o 
   3   1  12     4790.54     5045.18    116.03 o 
   4   1  12       72.79       55.10      7.36 o 
   5   1  12       20.91       14.46     10.66 o 
   6   1  12      146.11      173.68     13.60 o 
   7   1  12     1217.49     1222.23     81.13 o 
   8   1  12      803.28      773.25     42.87 o 
   9   1  12      126.88      100.59     20.26 o 
 -10   2  12       47.03       34.65     19.71 o 
  -9   2  12       15.53       -4.39     17.32 o 
  -8   2  12      576.28      607.65     30.40 o 
  -7   2  12      124.82      123.90     14.36 o 
  -6   2  12       48.17       71.61     11.05 o 
  -5   2  12      536.73      467.77     22.17 o 
  -4   2  12     2761.30     2641.62    179.27 o 
  -3   2  12      113.36      111.47      5.47 o 
  -2   2  12    11888.83    12196.80    348.64 o 
  -1   2  12       95.53       43.18      2.68 o 
   0   2  12     4916.15     5155.98     97.53 o 
   1   2  12       22.40        6.04      2.95 o 
   2   2  12      574.34      670.54     13.53 o 
   3   2  12      318.40      207.44      9.93 o 
   4   2  12     2225.78     2400.22     55.46 o 
   5   2  12      713.94      670.03     33.63 o 
   6   2  12       81.71      106.42     12.72 o 
   7   2  12      791.92      831.71     62.41 o 
   8   2  12        4.01       42.16     20.54 o 
   9   2  12      153.98      189.28     20.88 o 
 -10   3  12       95.53      100.41     20.36 o 
  -9   3  12        3.78       21.06     18.36 o 
  -8   3  12      281.38      346.21     21.24 o 
  -7   3  12     1121.33     1235.89     31.49 o 
  -6   3  12        6.27        6.26     10.41 o 
  -5   3  12      429.81      585.73     39.55 o 
  -4   3  12     1698.53     1517.69     96.71 o 
  -3   3  12     5922.57     5641.12    289.65 o 
  -2   3  12      852.77      577.05     11.36 o 
  -1   3  12     6128.24     6097.28    199.63 o 
   0   3  12      826.55      615.35     12.11 o 
   1   3  12     1435.65     1504.34     29.89 o 
   2   3  12      266.95      209.48      6.72 o 
   3   3  12      562.54      499.59     15.41 o 
   4   3  12     4922.65     4791.33    112.89 o 
   5   3  12     6730.37     7714.30    678.70 o 
   6   3  12     1294.73     1310.45     41.45 o 
   7   3  12      120.50      101.14     13.90 o 
   8   3  12       90.44      131.98     18.89 o 
   9   3  12      109.61      172.99     23.79 o 
 -10   4  12        1.13       34.26     24.70 o 
  -9   4  12       62.75       58.47     18.78 o 
  -8   4  12      297.37      330.63     22.36 o 
  -7   4  12       17.72       25.65     17.01 o 
  -6   4  12      762.75      826.97     35.61 o 
  -5   4  12       37.82       36.50      9.54 o 
  -4   4  12     1995.78     1804.65    106.43 o 
  -3   4  12     1405.04     1379.34     59.72 o 
  -2   4  12    10101.46    10099.51    389.25 o 
  -1   4  12      426.25      416.43      7.87 o 
   0   4  12       85.69      112.40      3.96 o 
   1   4  12      219.66      158.61      5.37 o 
   2   4  12      328.07      362.26     10.47 o 
   3   4  12     1404.80     1360.12     40.15 o 
   4   4  12     2012.84     2027.01     36.62 o 
   5   4  12     1218.10     1279.30     74.18 o 
   6   4  12       21.90       31.99      9.71 o 
   7   4  12     1472.82     1541.04     91.89 o 
   8   4  12       10.01       -2.93     14.90 o 
   9   4  12      227.96      186.19     23.03 o 
 -10   5  12        7.68       28.20     16.80 o 
  -9   5  12       19.83       -2.90     13.89 o 
  -8   5  12      164.08      158.36     19.47 o 
  -7   5  12      953.97     1158.93     37.84 o 
  -6   5  12       66.21       45.99     11.26 o 
  -5   5  12     3256.47     3336.38    167.41 o 
  -4   5  12      791.68      713.21     43.05 o 
  -3   5  12       36.74       33.70      6.07 o 
  -2   5  12     3817.23     4011.10    120.60 o 
  -1   5  12     3030.38     2733.58     51.93 o 
   0   5  12      250.65      187.59      6.94 o 
   1   5  12      100.62       58.98      4.05 o 
   2   5  12       26.55       55.40      3.83 o 
   3   5  12       29.96       16.54      5.58 o 
   4   5  12     4276.13     5309.91    170.39 o 
   5   5  12      884.02      922.30     34.00 o 
   6   5  12      139.69      129.22     12.37 o 
   7   5  12       10.68       -2.09     11.78 o 
   8   5  12        1.20       -3.87     16.70 o 
   9   5  12      218.69      184.78     23.93 o 
 -10   6  12        4.87      -13.08     19.70 o 
  -9   6  12       36.60       50.33     19.56 o 
  -8   6  12      305.38      326.70     18.71 o 
  -7   6  12       13.83        9.27     14.37 o 
  -6   6  12     2917.09     3203.35     66.97 o 
  -5   6  12      538.64      565.46     20.28 o 
  -4   6  12      301.91      352.49     40.42 o 
  -3   6  12      761.35      904.14     32.17 o 
  -2   6  12     1349.72     1426.39     36.63 o 
  -1   6  12        5.30        2.82      3.22 o 
   0   6  12      867.77      733.08     13.95 o 
   1   6  12      777.72      826.29     21.78 o 
   2   6  12       12.79       18.50      2.57 o 
   3   6  12     1697.60     1834.91     66.15 o 
   4   6  12     3298.84     3413.45     89.70 o 
   5   6  12      143.40      237.79     13.63 o 
   6   6  12      317.03      358.10     23.24 o 
   7   6  12        9.11       17.89     17.23 o 
   8   6  12        7.77       25.79     17.32 o 
   9   6  12       44.00       42.79     18.27 o 
 -10   7  12        0.46        0.12     20.93 o 
  -9   7  12      450.31      478.99     31.01 o 
  -8   7  12      394.26      454.38     31.46 o 
  -7   7  12      490.86      482.58     29.78 o 
  -6   7  12     1763.71     2013.84     60.31 o 
  -5   7  12     1182.10     1118.03     63.90 o 
  -4   7  12     3279.30     3421.25    153.27 o 
  -3   7  12      367.51      424.93     17.10 o 
  -2   7  12       78.42       75.63      5.64 o 
  -1   7  12     1867.10     2133.27     61.11 o 
   0   7  12     1820.33     1736.92     41.15 o 
   1   7  12     1721.90     1809.14     33.03 o 
   2   7  12     9439.28     9284.64    411.39 o 
   3   7  12      310.73      293.18     13.47 o 
   4   7  12      352.97      329.08     20.26 o 
   5   7  12     2176.10     2446.68     98.53 o 
   6   7  12       62.69       71.68     12.53 o 
   7   7  12        6.07        5.80     12.36 o 
   8   7  12      457.21      490.96     25.45 o 
   9   7  12       56.17       44.50     19.56 o 
 -10   8  12       89.95       84.75     22.46 o 
  -9   8  12      163.39      180.57     20.58 o 
  -8   8  12      384.28      407.41     20.97 o 
  -7   8  12       23.23       18.05     15.46 o 
  -6   8  12      627.25      686.51     49.20 o 
  -5   8  12      549.88      586.88     21.33 o 
  -4   8  12      219.09      205.78     14.02 o 
  -3   8  12      351.83      409.85     16.29 o 
  -2   8  12       53.23       23.31      5.17 o 
  -1   8  12     1039.44      829.51     20.00 o 
   0   8  12     3744.60     4042.26     57.37 o 
   1   8  12     4212.40     3853.13    118.01 o 
   2   8  12     1412.17     1361.21     21.95 o 
   3   8  12      328.19      240.85      9.98 o 
   4   8  12     3548.86     4042.86    122.76 o 
   5   8  12       63.05       22.76      8.08 o 
   6   8  12        5.11       -1.48      8.57 o 
   7   8  12       17.76        7.74     16.45 o 
   8   8  12      189.64      181.44     43.69 o 
   9   8  12      259.70      223.58     23.21 o 
 -10   9  12       18.01       27.34     22.17 o 
  -9   9  12      431.63      505.84     26.15 o 
  -8   9  12      408.79      405.38     27.61 o 
  -7   9  12      380.24      352.76     18.05 o 
  -6   9  12       47.20       39.47     11.54 o 
  -5   9  12     1805.78     2173.94    100.17 o 
  -4   9  12      247.81      263.84     22.99 o 
  -3   9  12     6677.21     6466.91    133.91 o 
  -2   9  12      951.81     1136.35     31.73 o 
  -1   9  12     1357.56     1587.41     45.38 o 
   0   9  12     3134.76     2830.70     68.11 o 
   1   9  12     4461.95     4573.41    129.86 o 
   2   9  12     8808.25     9718.12    608.74 o 
   3   9  12      819.05      767.65     24.91 o 
   4   9  12      775.16      735.86     23.64 o 
   5   9  12      716.16      736.33     31.17 o 
   6   9  12      179.73      177.96     10.16 o 
   7   9  12      160.21      143.67     18.59 o 
   8   9  12      708.76      793.76     42.57 o 
   9   9  12      184.47      129.56     23.57 o 
 -10  10  12      121.32      116.34     27.30 o 
  -9  10  12      148.07      152.97     19.00 o 
  -8  10  12       23.71       15.51     13.75 o 
  -7  10  12        0.25       -5.06     17.80 o 
  -6  10  12      652.07      710.03     41.06 o 
  -5  10  12      351.00      417.60     26.36 o 
  -4  10  12     2750.88     2657.72     65.63 o 
  -3  10  12      400.49      392.08     22.57 o 
  -2  10  12     1570.57     1377.12     26.88 o 
  -1  10  12       15.27        0.36      4.09 o 
   0  10  12     8623.40     8178.78    335.63 o 
   1  10  12     4508.17     4774.83     92.59 o 
   2  10  12     4625.63     4333.54    145.73 o 
   3  10  12       16.29       47.96      5.16 o 
   4  10  12      561.67      560.24     23.12 o 
   5  10  12      430.83      491.68     27.82 o 
   6  10  12       19.32       13.93     11.71 o 
   7  10  12      162.28      206.86     18.79 o 
   8  10  12        0.09       23.66     16.01 o 
   9  10  12      137.24      141.65     24.92 o 
 -10  11  12        8.07       52.99     37.19 o 
  -9  11  12        1.29        2.76     16.70 o 
  -8  11  12       22.16       19.04     14.73 o 
  -7  11  12      143.40      190.87     16.01 o 
  -6  11  12       30.37       38.71     11.16 o 
  -5  11  12      601.30      696.00     33.90 o 
  -4  11  12       91.12       95.29      9.12 o 
  -3  11  12       43.63       37.87      6.85 o 
  -2  11  12        4.69       28.96      3.99 o 
  -1  11  12      428.64      297.55      9.41 o 
   0  11  12       99.43      139.43      6.51 o 
   1  11  12     1069.38      874.35     17.62 o 
   2  11  12        9.17        7.67      3.51 o 
   3  11  12       14.44        8.64      5.78 o 
   4  11  12      487.11      594.32     24.85 o 
   5  11  12        7.88        2.94     10.09 o 
   6  11  12      144.09      189.95     32.38 o 
   7  11  12      836.93      874.21     32.53 o 
   8  11  12       62.64       87.05     17.27 o 
   9  11  12        1.97       32.77     23.78 o 
  -9  12  12        0.42       12.11     17.44 o 
  -8  12  12        2.02      -12.71     15.13 o 
  -7  12  12       13.28       12.96     13.63 o 
  -6  12  12       16.89       30.22     10.46 o 
  -5  12  12      258.28      254.75     16.12 o 
  -4  12  12      826.69     1007.25     47.64 o 
  -3  12  12      115.32       58.49      6.89 o 
  -2  12  12       95.40       82.77      5.72 o 
  -1  12  12        1.40        0.50      4.27 o 
   0  12  12      172.31      127.79      7.04 o 
   1  12  12      132.58      111.15      5.76 o 
   2  12  12      174.35      158.22      7.65 o 
   3  12  12      894.73      820.24     26.27 o 
   4  12  12       30.67       29.84      8.72 o 
   5  12  12     1037.48     1194.51     42.70 o 
   6  12  12      193.39      183.53     13.68 o 
   7  12  12       81.25       62.62     16.22 o 
   8  12  12        9.23       19.31     25.36 o 
   9  12  12       42.56       -0.47     26.40 o 
  -9  13  12       40.85       35.15     21.46 o 
  -8  13  12       24.55       19.00     16.80 o 
  -7  13  12        4.66       14.52     13.43 o 
  -6  13  12       34.62       54.52     12.50 o 
  -5  13  12      441.41      471.05     26.28 o 
  -4  13  12     1169.06     1193.66     57.76 o 
  -3  13  12     2793.24     2752.20     72.79 o 
  -2  13  12     2281.46     2185.69     58.40 o 
  -1  13  12     1016.03     1084.21     25.73 o 
   0  13  12      928.99      704.31     16.11 o 
   1  13  12      710.06      763.14     19.22 o 
   2  13  12      257.92      337.08     20.28 o 
   3  13  12      163.52      160.73     12.29 o 
   4  13  12      732.91      767.11     30.48 o 
   5  13  12     1372.11     1387.90     39.95 o 
   6  13  12      140.31      116.67     17.79 o 
   7  13  12      584.12      579.54     25.95 o 
   8  13  12      209.48      232.75     29.08 o 
   9  13  12      142.48       99.47     45.39 o 
  -9  14  12      120.69       83.37     21.17 o 
  -8  14  12      229.49      229.16     21.64 o 
  -7  14  12       40.97       50.54     14.89 o 
  -6  14  12      281.18      319.59     18.64 o 
  -5  14  12       64.15       60.28      9.55 o 
  -4  14  12      716.64      668.46     27.76 o 
  -3  14  12      210.39      254.94     11.26 o 
  -2  14  12     3286.17     3554.57    103.88 o 
  -1  14  12        3.96        9.00      5.01 o 
   0  14  12     3155.53     3291.20    103.42 o 
   1  14  12     1023.02      992.19     23.41 o 
   2  14  12      391.33      377.31     17.19 o 
   3  14  12      176.71      108.26     11.14 o 
   4  14  12      571.85      510.92     30.34 o 
   5  14  12      298.24      310.38     18.45 o 
   6  14  12      638.78      686.16     63.79 o 
   7  14  12      173.08      153.57     43.21 o 
   8  14  12       17.11       -0.93     24.79 o 
  -9  15  12       46.54       36.75     18.37 o 
  -8  15  12      259.21      276.79     20.13 o 
  -7  15  12       44.84       46.79     19.25 o 
  -6  15  12      120.24      168.67     15.49 o 
  -5  15  12      229.07      215.90     15.97 o 
  -4  15  12     1774.86     1697.19     58.62 o 
  -3  15  12      577.44      478.93     14.83 o 
  -2  15  12       97.56       69.00      7.79 o 
  -1  15  12      503.05      474.65     21.32 o 
   0  15  12      126.46      158.82     10.38 o 
   1  15  12     1870.62     1809.23     40.98 o 
   2  15  12      131.25      170.25      9.51 o 
   3  15  12     1365.77     1305.88     43.49 o 
   4  15  12      305.17      294.67     20.79 o 
   5  15  12       70.43       64.39     14.58 o 
   6  15  12      181.69      249.23     20.04 o 
   7  15  12       30.35       15.23     17.39 o 
   8  15  12      189.63      277.46     56.71 o 
  -9  16  12      116.58       54.81     19.35 o 
  -8  16  12        0.43      -12.51     17.62 o 
  -7  16  12      120.72      149.82     17.41 o 
  -6  16  12      198.22      203.57     14.95 o 
  -5  16  12      414.47      353.32     18.80 o 
  -4  16  12     2148.44     2210.78     66.82 o 
  -3  16  12       33.35       42.26      8.62 o 
  -2  16  12      252.20      240.22     19.04 o 
  -1  16  12     2742.92     2929.48     47.36 o 
   0  16  12      562.07      482.54     19.29 o 
   1  16  12       86.97       59.42      4.80 o 
   2  16  12     1506.63     1452.91     33.89 o 
   3  16  12      605.49      453.31     35.06 o 
   4  16  12      220.63      215.26     17.01 o 
   5  16  12      783.18      943.38     46.99 o 
   6  16  12      212.96      184.44     22.95 o 
   7  16  12       98.53      148.00     26.46 o 
   8  16  12       61.49       58.79     22.38 o 
  -9  17  12      155.18       68.88     27.05 o 
  -8  17  12       13.79       14.93     15.87 o 
  -7  17  12        4.59       -4.30     17.29 o 
  -6  17  12      134.33      100.59     14.45 o 
  -5  17  12        5.74        6.48     12.08 o 
  -4  17  12      774.89      753.71     39.59 o 
  -3  17  12     1562.85     1727.66     33.89 o 
  -2  17  12        1.42       -6.04      6.04 o 
  -1  17  12      134.59      120.69      6.17 o 
   0  17  12      983.85      883.31     19.55 o 
   1  17  12      573.61      453.28     13.21 o 
   2  17  12       17.62       -2.57     10.20 o 
   3  17  12     3313.32     3754.48     81.45 o 
   4  17  12        1.29       22.06     11.88 o 
   5  17  12       61.16       64.71     18.05 o 
   6  17  12     1143.71     1221.21     99.76 o 
   7  17  12      227.40      250.40     29.77 o 
   8  17  12      130.79      180.08     91.38 o 
  -9  18  12        3.71       -7.89     35.59 o 
  -8  18  12        1.97       24.29     21.16 o 
  -7  18  12        3.61        0.89     14.49 o 
  -6  18  12        4.35       -6.09     14.93 o 
  -5  18  12      128.43      105.59     10.76 o 
  -4  18  12        9.65       37.97     16.05 o 
  -3  18  12       32.45       25.93     14.81 o 
  -2  18  12        3.80        6.71     14.26 o 
  -1  18  12     1234.94     1063.32     22.90 o 
   0  18  12     1592.87     1478.24     33.37 o 
   1  18  12     1081.15      982.83     39.72 o 
   2  18  12       83.06       62.65     10.79 o 
   3  18  12       21.18       35.94     10.65 o 
   4  18  12      139.51      174.64     17.80 o 
   5  18  12      268.67      257.81     19.82 o 
   6  18  12       95.29      104.21     22.03 o 
   7  18  12       73.64       45.50     18.71 o 
   8  18  12      129.92      101.27     28.33 o 
  -8  19  12      182.71      205.55     42.34 o 
  -7  19  12        8.48       86.46    101.34 o 
  -6  19  12      266.81      259.07     26.70 o 
  -5  19  12       95.29      104.25     13.93 o 
  -4  19  12       21.02        4.72      8.32 o 
  -3  19  12      144.82      141.53     10.13 o 
  -2  19  12      154.32      100.83     12.92 o 
  -1  19  12       18.67        2.26      6.19 o 
   0  19  12      302.76      275.03     12.87 o 
   1  19  12      689.93      678.55     18.90 o 
   2  19  12      681.21      582.04     30.73 o 
   3  19  12       30.11       35.44     12.27 o 
   4  19  12      325.92      254.45     18.26 o 
   5  19  12       96.02       98.40     16.29 o 
   6  19  12       38.96       21.77     17.42 o 
   7  19  12        5.67       17.60     18.58 o 
   8  19  12        4.46       11.27     21.88 o 
  -8  20  12      296.83      270.83     24.52 o 
  -7  20  12       48.48       40.42     19.07 o 
  -6  20  12       21.54       12.58     16.64 o 
  -5  20  12        0.13       -8.62     19.34 o 
  -4  20  12       14.88       28.47      9.99 o 
  -3  20  12      307.61      260.07     24.66 o 
  -2  20  12      395.03      320.42     19.40 o 
  -1  20  12       97.26      106.93     13.05 o 
   0  20  12        5.68       -8.74     10.58 o 
   1  20  12      355.07      450.21     19.12 o 
   2  20  12      173.78      182.73     15.26 o 
   3  20  12      546.98      516.45     20.86 o 
   4  20  12        2.12      -10.88     15.08 o 
   5  20  12        4.44        5.50     17.76 o 
   6  20  12        0.10       -9.14     20.04 o 
   7  20  12      329.57      364.04     29.67 o 
  -8  21  12        8.98       -5.56     22.12 o 
  -7  21  12      283.27      230.80     32.07 o 
  -6  21  12        0.94        5.98     18.44 o 
  -5  21  12      288.00      275.77     26.46 o 
  -4  21  12        1.81       14.00     11.11 o 
  -3  21  12      331.99      319.26     19.17 o 
  -2  21  12      918.04     1035.64     42.50 o 
  -1  21  12     3675.85     4017.06     92.55 o 
   0  21  12        1.38        0.90     12.17 o 
   1  21  12      186.96      158.83     15.69 o 
   2  21  12      383.17      414.57     20.94 o 
   3  21  12      338.64      391.62     20.68 o 
   4  21  12     1015.82     1185.27     66.14 o 
   5  21  12      633.06      614.84     29.67 o 
   6  21  12       37.03       42.77     19.10 o 
   7  21  12        0.04       41.69     21.98 o 
  -8  22  12       60.05       97.81     31.31 o 
  -7  22  12        9.14       47.13     21.27 o 
  -6  22  12      448.39      480.30     27.61 o 
  -5  22  12        0.77       18.95     15.27 o 
  -4  22  12        5.73       -5.67     15.67 o 
  -3  22  12       52.60       96.24     14.48 o 
  -2  22  12      139.23       93.76     12.31 o 
  -1  22  12       99.93       69.95     16.48 o 
   0  22  12      253.85      240.48     13.52 o 
   1  22  12        1.93       -9.82     10.69 o 
   2  22  12       76.62       47.26     17.05 o 
   3  22  12      645.21      668.40     41.84 o 
   4  22  12       46.53       29.34     14.32 o 
   5  22  12       29.19        1.28     12.19 o 
   6  22  12       41.71       16.29     24.01 o 
   7  22  12       28.14       -9.10     24.74 o 
  -7  23  12      122.39      148.32     32.97 o 
  -6  23  12      171.44      146.73     24.85 o 
  -5  23  12        0.26        2.00     20.15 o 
  -4  23  12      229.06      202.61     20.89 o 
  -3  23  12      101.12      106.01     15.97 o 
  -2  23  12      265.82      290.85     17.06 o 
  -1  23  12      146.20      135.50     13.18 o 
   0  23  12        3.92       -9.91     14.84 o 
   1  23  12       62.05      104.38     13.83 o 
   2  23  12      481.61      431.76     22.68 o 
   3  23  12       30.32        6.41     14.14 o 
   4  23  12      139.44      166.47     18.94 o 
   5  23  12      240.00      250.38     32.03 o 
   6  23  12      384.65      380.10     35.54 o 
   7  23  12       60.00       63.00     22.30 o 
  -7  24  12       22.14       11.01     38.75 o 
  -6  24  12       11.42       21.71     20.06 o 
  -5  24  12        7.96      -11.18     18.81 o 
  -4  24  12      363.12      344.08     22.97 o 
  -3  24  12      228.99      225.53     19.65 o 
  -2  24  12      113.21      103.57     13.62 o 
  -1  24  12        1.21       -1.69     13.07 o 
   0  24  12       65.66       64.98     13.00 o 
   1  24  12       22.15       13.71     13.21 o 
   2  24  12       22.18       13.18     18.81 o 
   3  24  12      286.46      259.23     18.13 o 
   4  24  12      218.33      183.91     15.11 o 
   5  24  12      131.99      106.87     21.18 o 
   6  24  12       10.08       21.77     28.77 o 
  -7  25  12       14.53       63.03     22.24 o 
  -6  25  12       14.64       25.56     21.86 o 
  -5  25  12      108.32      113.52     22.39 o 
  -4  25  12      124.61      128.46     18.07 o 
  -3  25  12       24.00       21.97     19.62 o 
  -2  25  12      291.50      378.01     32.27 o 
  -1  25  12        1.48       -1.03     12.54 o 
   0  25  12       24.02       27.36     14.45 o 
   1  25  12       23.92       16.01     14.19 o 
   2  25  12      360.23      350.37     35.37 o 
   3  25  12       67.99       48.95     18.62 o 
   4  25  12      319.56      378.82     50.60 o 
   5  25  12       65.92        2.24     25.35 o 
   6  25  12       23.72       14.91     22.76 o 
  -6  26  12        0.17        5.42     35.25 o 
  -5  26  12       15.88       23.83     23.10 o 
  -4  26  12      108.24       48.23     18.98 o 
  -3  26  12       59.63       73.98     16.42 o 
  -2  26  12      268.41      251.17     20.05 o 
  -1  26  12      226.37      242.48     16.17 o 
   0  26  12      278.16      310.91     19.45 o 
   1  26  12        2.31      -10.51     15.26 o 
   2  26  12       23.87        9.46     15.61 o 
   3  26  12        0.94       -3.70     17.20 o 
   4  26  12        5.42       -3.81     13.03 o 
   5  26  12        0.26       15.78     21.95 o 
   6  26  12       12.44        2.38     25.35 o 
  -6  27  12       10.77      -14.41     22.01 o 
  -5  27  12       29.58       38.86     16.85 o 
  -4  27  12        1.46       -5.54     18.53 o 
  -3  27  12      115.21       84.46     16.66 o 
  -2  27  12      179.61      185.29     19.98 o 
  -1  27  12       11.87       -7.10     14.67 o 
   0  27  12      115.55      103.38     17.11 o 
   1  27  12      111.09      122.35     18.94 o 
   2  27  12       57.39       79.81     19.29 o 
   3  27  12       66.08      147.08    121.76 o 
   4  27  12        5.08       24.83     16.01 o 
   5  27  12       21.57       20.57     24.12 o 
  -6  28  12        2.64        9.14     39.47 o 
  -5  28  12        6.13       14.15     20.69 o 
  -4  28  12       79.20      112.00     20.80 o 
  -3  28  12       20.45       12.09     16.11 o 
  -2  28  12       14.33       -3.54     15.01 o 
  -1  28  12      305.12      318.14     19.77 o 
   0  28  12        3.67       -0.61     16.12 o 
   1  28  12       72.41       56.62     19.12 o 
   2  28  12      121.73      142.79     19.41 o 
   3  28  12      210.68      209.95     23.88 o 
   4  28  12       70.63       62.48     21.77 o 
   5  28  12        2.51       11.66     26.80 o 
  -5  29  12       21.95       -6.18     25.80 o 
  -4  29  12        8.01       -1.77     21.78 o 
  -3  29  12      120.77       81.45     16.63 o 
  -2  29  12       19.85       22.75     16.59 o 
  -1  29  12       26.71       12.45     16.90 o 
   0  29  12        2.93        1.69     19.39 o 
   1  29  12       32.36       33.66     17.31 o 
   2  29  12       19.23       36.99     20.46 o 
   3  29  12      122.98      139.06     18.63 o 
   4  29  12      206.51      201.99     27.25 o 
  -5  30  12        2.43        5.13     63.08 o 
  -4  30  12       24.45       41.84     17.03 o 
  -3  30  12        9.31      -17.74     17.74 o 
  -2  30  12        9.55        4.25     17.82 o 
  -1  30  12       30.42       41.17     17.96 o 
   0  30  12        5.71       -5.49     18.52 o 
   1  30  12        0.09        8.04     20.34 o 
   2  30  12       19.57       42.57     18.52 o 
   3  30  12        6.62      -16.31     19.17 o 
   4  30  12       34.36       14.70     21.39 o 
  -4  31  12       36.41       42.85     20.34 o 
  -3  31  12       24.99       21.77     16.63 o 
  -2  31  12       13.28       19.03     18.41 o 
  -1  31  12       26.30       26.09     24.35 o 
   0  31  12       32.25       22.57     18.94 o 
   1  31  12       27.51       14.12     17.53 o 
   2  31  12        5.54        5.23     19.38 o 
   3  31  12       95.85       96.22     23.66 o 
  -3  32  12       11.11      -14.36     21.62 o 
  -2  32  12       27.61       23.06     19.93 o 
  -1  32  12      212.93      236.18     23.41 o 
   0  32  12        0.25       11.92     28.44 o 
   1  32  12        0.08        9.13     19.36 o 
   2  32  12       33.75       54.69     20.27 o 
  -2  33  12       17.89       41.33     28.65 o 
  -1  33  12       18.06       15.48     24.59 o 
   0  33  12       76.16       47.26     23.68 o 
   1  33  12        6.82       57.62     27.19 o 
   2  33  12        2.20        5.41     30.23 o 
 -10   1  13       49.07       38.11     21.12 o 
  -9   1  13      161.73      155.10     17.54 o 
  -8   1  13      105.37      113.22     17.14 o 
  -7   1  13       62.30       43.33     13.46 o 
  -6   1  13      474.20      509.00     21.02 o 
  -5   1  13     2799.35     3089.24     81.83 o 
  -4   1  13      114.26       97.55      9.60 o 
  -3   1  13     1699.96     1597.66     60.35 o 
  -2   1  13        0.29        2.02      4.26 o 
  -1   1  13       34.81        4.32      2.24 o 
   0   1  13       53.68       63.76      6.31 o 
   1   1  13     3298.96     2687.04     50.63 o 
   2   1  13      773.66      764.85     14.51 o 
   3   1  13        0.57        0.53      4.32 o 
   4   1  13      522.42      684.92     39.29 o 
   5   1  13       75.32       48.53     13.98 o 
   6   1  13      724.68      790.50     64.36 o 
   7   1  13     1106.39     1093.39     48.04 o 
   8   1  13        8.21       27.57     17.58 o 
   9   1  13       26.69       35.29     22.34 o 
 -10   2  13       48.15       39.44     19.94 o 
  -9   2  13        1.00      -18.11     18.11 o 
  -8   2  13      119.51      183.03     17.20 o 
  -7   2  13       51.01       35.53     13.74 o 
  -6   2  13       96.09      118.35     18.81 o 
  -5   2  13       45.44       31.15     10.79 o 
  -4   2  13     1178.74     1311.02    110.32 o 
  -3   2  13     1084.94      863.72     39.37 o 
  -2   2  13     5280.50     4572.99     89.28 o 
  -1   2  13      310.99      313.98      8.22 o 
   0   2  13     1537.13     1196.22     31.51 o 
   1   2  13     1678.59     1722.22     32.94 o 
   2   2  13     1648.11     1725.14     44.86 o 
   3   2  13        2.98       15.49      4.48 o 
   4   2  13       50.37       40.75      7.61 o 
   5   2  13       90.12       95.90     12.26 o 
   6   2  13      172.84      154.26     12.12 o 
   7   2  13      289.39      313.80     27.23 o 
   8   2  13        8.57       23.52     16.47 o 
   9   2  13       95.30      134.00     20.36 o 
 -10   3  13       64.72       67.07     19.55 o 
  -9   3  13      385.75      399.03     22.91 o 
  -8   3  13       19.17       32.33     13.38 o 
  -7   3  13       18.57       34.15     16.65 o 
  -6   3  13     2342.08     2617.81     59.62 o 
  -5   3  13     1515.66     1425.75     79.10 o 
  -4   3  13     3963.58     3887.55    239.52 o 
  -3   3  13      439.40      378.78     21.39 o 
  -2   3  13     2167.99     1810.28     47.07 o 
  -1   3  13     1412.13     1496.11     30.85 o 
   0   3  13    11799.17    11605.52    479.97 o 
   1   3  13     1015.99     1047.35     18.41 o 
   2   3  13        0.12       -1.08      2.54 o 
   3   3  13     1022.15      910.97     39.15 o 
   4   3  13      449.36      477.43     15.66 o 
   5   3  13      177.82      178.53     13.13 o 
   6   3  13      280.22      310.12     16.86 o 
   7   3  13      986.79     1010.81     68.31 o 
   8   3  13       27.33        5.92     16.28 o 
   9   3  13      108.34      105.57     17.77 o 
 -10   4  13       86.74      116.68     20.45 o 
  -9   4  13       10.95        7.56     16.36 o 
  -8   4  13        7.19       18.20     16.39 o 
  -7   4  13      960.54      964.38     34.72 o 
  -6   4  13     1645.73     1720.85     61.56 o 
  -5   4  13      509.38      520.60     27.33 o 
  -4   4  13      349.65      306.81     20.08 o 
  -3   4  13     4924.73     5563.75    145.35 o 
  -2   4  13     3144.64     3646.66     85.85 o 
  -1   4  13       87.64       54.90      3.49 o 
   0   4  13      874.19      693.95     16.86 o 
   1   4  13     2995.99     2842.77     45.72 o 
   2   4  13     2375.80     2443.60     57.90 o 
   3   4  13     3630.46     3903.54    185.47 o 
   4   4  13      197.51      149.64      8.78 o 
   5   4  13      283.22      308.86     15.12 o 
   6   4  13      289.64      314.87     28.58 o 
   7   4  13        7.80       10.25     11.15 o 
   8   4  13       62.17       42.65     17.85 o 
   9   4  13        1.06        7.60     18.17 o 
 -10   5  13        0.14      -16.10     20.53 o 
  -9   5  13      155.03      191.07     22.52 o 
  -8   5  13      271.49      285.44     19.71 o 
  -7   5  13       22.77       30.20     12.09 o 
  -6   5  13      493.50      543.65     37.16 o 
  -5   5  13     3831.57     4310.07    188.63 o 
  -4   5  13     2031.02     2211.62    133.75 o 
  -3   5  13     1394.88     1439.92     56.50 o 
  -2   5  13      870.59      731.84     19.65 o 
  -1   5  13      378.93      396.38      8.14 o 
   0   5  13     3588.15     3443.70     79.18 o 
   1   5  13      713.89      597.98     13.38 o 
   2   5  13     1048.67     1123.95     27.23 o 
   3   5  13      351.96      311.29     15.42 o 
   4   5  13     1034.90     1171.70     56.01 o 
   5   5  13        9.84       33.44     11.25 o 
   6   5  13      117.68      134.89     12.35 o 
   7   5  13        6.68        8.37     20.86 o 
   8   5  13      170.28      163.69     18.36 o 
   9   5  13        8.44       26.52     17.22 o 
 -10   6  13      162.01      133.88     22.81 o 
  -9   6  13      175.58      223.14     20.96 o 
  -8   6  13        0.90      -14.88     15.51 o 
  -7   6  13      154.38      150.47     15.40 o 
  -6   6  13      300.01      265.58     25.99 o 
  -5   6  13      133.56      124.10     11.02 o 
  -4   6  13     1005.82      965.16     72.31 o 
  -3   6  13      513.40      508.57     14.46 o 
  -2   6  13      278.88      165.61      5.58 o 
  -1   6  13     2891.71     3085.93     49.31 o 
   0   6  13      596.97      478.19     12.92 o 
   1   6  13      220.03      201.66     11.26 o 
   2   6  13       80.31       54.06      3.39 o 
   3   6  13     1984.04     1771.24     60.29 o 
   4   6  13      200.96      240.70     10.40 o 
   5   6  13      432.12      518.10     24.36 o 
   6   6  13       48.67       38.30     12.10 o 
   7   6  13        1.65       13.05     14.29 o 
   8   6  13       45.26       78.46     27.91 o 
   9   6  13       35.73       32.02     21.50 o 
 -10   7  13        0.01       10.80     23.39 o 
  -9   7  13       20.48       11.53     17.56 o 
  -8   7  13       12.30        8.73     15.63 o 
  -7   7  13      244.87      302.16     17.77 o 
  -6   7  13      360.50      331.81     27.12 o 
  -5   7  13      167.82      164.66     17.84 o 
  -4   7  13     1785.81     1958.40     69.92 o 
  -3   7  13     1726.85     1506.27     40.00 o 
  -2   7  13     1135.46     1121.75     28.77 o 
  -1   7  13     1811.84     1346.42     34.98 o 
   0   7  13        5.72        0.77      3.93 o 
   1   7  13       48.38       18.75      3.36 o 
   2   7  13     1943.40     1978.31     43.48 o 
   3   7  13     1277.46     1283.75     64.68 o 
   4   7  13     1535.99     1865.55     70.01 o 
   5   7  13       25.73       47.79      9.58 o 
   6   7  13      223.97      190.76     11.93 o 
   7   7  13       94.05      128.87     16.63 o 
   8   7  13      319.59      294.93     37.91 o 
   9   7  13       11.89       12.94     26.60 o 
 -10   8  13       55.81       35.57     33.65 o 
  -9   8  13       10.64       34.35     17.17 o 
  -8   8  13        2.98      -11.64     15.66 o 
  -7   8  13        0.02       13.73     12.46 o 
  -6   8  13       81.01       62.92     10.06 o 
  -5   8  13        4.76       -7.48      9.14 o 
  -4   8  13       12.01        5.89      6.69 o 
  -3   8  13      896.51     1113.68     34.55 o 
  -2   8  13      124.18      134.17      7.01 o 
  -1   8  13     2214.60     2201.50     49.71 o 
   0   8  13       46.29       59.97      4.52 o 
   1   8  13      955.63      886.05     15.82 o 
   2   8  13     1794.70     1867.69     28.09 o 
   3   8  13     2326.96     2435.60     98.33 o 
   4   8  13        0.13        3.30      7.60 o 
   5   8  13     1110.97     1145.84     50.65 o 
   6   8  13       33.28       52.70     10.36 o 
   7   8  13      274.33      233.25     18.05 o 
   8   8  13       40.77       58.01     17.28 o 
   9   8  13        0.27       15.84     67.88 o 
  -9   9  13        1.57       10.78     17.63 o 
  -8   9  13       12.80       11.85     15.66 o 
  -7   9  13        2.87       16.49     13.70 o 
  -6   9  13     1445.95     1459.65     94.27 o 
  -5   9  13     1278.33     1310.91     66.57 o 
  -4   9  13      406.97      411.58     14.46 o 
  -3   9  13       20.05       12.07      6.66 o 
  -2   9  13       55.29       45.42      4.03 o 
  -1   9  13      113.53       52.72      5.16 o 
   0   9  13      899.32      929.87     22.53 o 
   1   9  13       20.13       -0.80      5.28 o 
   2   9  13        8.50       -3.90      3.90 o 
   3   9  13       58.91       39.93      6.78 o 
   4   9  13        1.17        8.44      8.22 o 
   5   9  13      478.13      577.70     18.46 o 
   6   9  13      489.57      525.34     29.74 o 
   7   9  13      108.31      131.80     19.53 o 
   8   9  13        1.08       -1.28     15.93 o 
   9   9  13       45.74       61.64     26.67 o 
  -9  10  13      121.51      150.25     18.52 o 
  -8  10  13       34.77       30.19     13.68 o 
  -7  10  13       78.23       73.94     14.34 o 
  -6  10  13      167.13      163.98     17.14 o 
  -5  10  13     1191.52     1250.06     67.27 o 
  -4  10  13      264.36      362.03     14.94 o 
  -3  10  13       44.79       14.63      6.29 o 
  -2  10  13       92.49       70.37     31.16 o 
  -1  10  13      195.25      149.86      9.17 o 
   0  10  13      991.80      961.07     17.91 o 
   1  10  13     1796.40     1826.68     29.81 o 
   2  10  13     2619.02     2421.60     82.46 o 
   3  10  13      269.33      352.31     12.93 o 
   4  10  13       22.71        8.61      8.65 o 
   5  10  13      501.11      417.32     14.38 o 
   6  10  13        5.38       13.02     10.23 o 
   7  10  13      274.41      260.76     22.67 o 
   8  10  13        0.06       -3.17     20.52 o 
   9  10  13       12.10       12.18     27.03 o 
  -9  11  13       31.31       18.98     32.04 o 
  -8  11  13        0.08       18.55     16.08 o 
  -7  11  13      341.08      378.43     19.79 o 
  -6  11  13     1116.52     1114.43     58.73 o 
  -5  11  13      779.14      693.96     47.31 o 
  -4  11  13      168.51      176.60     10.76 o 
  -3  11  13       38.52       50.21      6.74 o 
  -2  11  13      204.38      187.99      9.22 o 
  -1  11  13     3110.12     3343.84     65.95 o 
   0  11  13      457.37      420.42     14.87 o 
   1  11  13      709.50      568.78     12.39 o 
   2  11  13      692.56      575.70     21.74 o 
   3  11  13      121.88      169.89      9.82 o 
   4  11  13      351.65      328.56     13.28 o 
   5  11  13      328.65      340.80     14.34 o 
   6  11  13      272.38      313.21     16.97 o 
   7  11  13       18.88       39.83     17.24 o 
   8  11  13      177.24      217.95     26.12 o 
   9  11  13       12.08      -16.70     43.39 o 
  -9  12  13       68.97       74.16     18.45 o 
  -8  12  13       47.41       42.49     17.09 o
[truncated: 199,652 more chars]
